# Supplementary material for: Single-cell RNA-seq and spatial transcriptomics characterize CD8+ exhausted T cells in pancreatic ductal adenocarcinoma
Source: iScience. 2026 Jul 27;29(8):116934. doi: 10.1016/j.isci.2026.116934 (PMC13429902; doi:10.1016/j.isci.2026.116934)
Supplement: Table S1. Marker genes for the annotation of cell types in PDAC [file mmc2.xlsx]

## Sheet: Sheet1
Supplementary Table 1. Marker genes for the annotation of cell types in PDAC.
Cell type	Marker gene
B_Cells	CD19
B_Cells	CD79B
Endothelial_Cells	PECAM1
Endothelial_Cells	VWF
Endothelial_Cells	PLVAP
Endothelial_Cells	RGCC
Endothelial_Cells	KDR
Cancer_Cells	EPCAM
Cancer_Cells	FOXQ1
Fibroblasts	COL1A2
Fibroblasts	COL1A1
Fibroblasts	DCN
Granulocytes	S100A8
Granulocytes	S100A9
Mast_Cells	TPSAB1
Myeloid_Cells	CD14
Myeloid_Cells	CD68
Myeloid_Cells	ITGAM
Myeloid_Cells	MRC1
Myeloid_Cells	CD74
Myeloid_Cells	CD163
Pancreatic_islets_Cells	ARX
Pancreatic_islets_Cells	IRX2
Pancreatic_islets_Cells	GC
Pancreatic_islets_Cells	FEV
Pancreatic_islets_Cells	TM4SF4
Pancreatic_islets_Cells	GPR119
Pancreatic_islets_Cells	DPP4
Pancreatic_islets_Cells	GCG
Pancreatic_islets_Cells	TTR
Pancreatic_islets_Cells	PAX4
Pancreatic_islets_Cells	PDX1
Pancreatic_islets_Cells	MAFA
Pancreatic_islets_Cells	MAFB
Pancreatic_islets_Cells	BMI1
Pancreatic_islets_Cells	DLK1
Pancreatic_islets_Cells	SIX2
Pancreatic_islets_Cells	SIX4
Pancreatic_islets_Cells	ID1
Pancreatic_islets_Cells	IAPP
Pancreatic_islets_Cells	UCN3
Pancreatic_islets_Cells	OLIG1
Pancreatic_islets_Cells	INS
Pancreatic_islets_Cells	ADCYAP1
Pancreatic_islets_Cells	HHEX
Pancreatic_islets_Cells	ETV1
Pancreatic_islets_Cells	LEPR
Pancreatic_islets_Cells	GHSR
Pancreatic_islets_Cells	FFAR4
Pancreatic_islets_Cells	SST
Pancreatic_islets_Cells	RBP4
Pancreatic_islets_Cells	FOLR1
Pancreatic_islets_Cells	TSPAN8
Pancreatic_islets_Cells	PYY
Schwann_Cells	SDS
Schwann_Cells	TYROBP
T_Cells	CD3D
T_Cells	CD3E
T_Cells	ITK
NK_Cells	GZMA
NK_Cells	NCR1
NK_Cells	EOMES
NK_Cells	GZMB
PDAC, Pancreatic ductal adenocarcinoma.
