# Supplementary material for: Single-cell RNA-seq and spatial transcriptomics characterize CD8+ exhausted T cells in pancreatic ductal adenocarcinoma
Source: iScience. 2026 Jul 27;29(8):116934. doi: 10.1016/j.isci.2026.116934 (PMC13429902; doi:10.1016/j.isci.2026.116934)
Supplement: Table S2. Clinical and pathological features of five patients with PDAC [file mmc3.xlsx]

## Sheet: Sheet1
Supplementary Table 2. Clinical and pathological features of 5 patients with PDAC.
Characteristics	P1	P2	P3	P4	P5
Age (years)	66	63	73	60	66
Gender	Male	Male	Male	Female	Female
Tumor location	Body/tail	Head	Head	Head	Head
Tumor size (cm)	3.0×2.0×1.0	4.0×3.0×3.0	3.8×3.2×3.0	5.0×2.5×2.5	5.5×3.5×3.5
Differentiation grade	Low or moderately	Low	Low or moderately	Moderately	Moderately
T	2	2	2	3	3
N	0	1	0	1	2
M	0	0	0	0	0
Stage	Ib	IIb	Ib	IIb	III
CA19-9（U/mL）	3160.22	993.25	442.76	40.58	9123.33
PDAC, Pancreatic ductal adenocarcinoma.
