# Supplementary material for: Single-cell RNA-seq and spatial transcriptomics characterize CD8+ exhausted T cells in pancreatic ductal adenocarcinoma
Source: iScience. 2026 Jul 27;29(8):116934. doi: 10.1016/j.isci.2026.116934 (PMC13429902; doi:10.1016/j.isci.2026.116934)
Supplement: Table S3. The number of cells used for single-cell transcriptome sequencing [file mmc4.xlsx]

## Sheet: Sheet1
Supplementary Table 3. The number of cells used for single-cell transcriptome sequencing.
Source	Celltype	P1	P2	P3	P4	P5
Tumor	B_Cells	267	28	27	283	119
	Endothelial_Cells	137	80	257	382	221
	Cancer_Cells	2130	1295	5207	3681	810
	Fibroblasts	3050	4805	1029	939	4532
	Granulocytes	28	78	9	34	10
	Mast_Cells	147	146	37	145	125
	Myeloid_Cells	461	1236	120	618	336
	Pancreatic_islets_Cells	40	1	9	82	2
	Schwann_Cells	45	3	47	35	127
	T NK_Cells	912	1463	622	2355	1302
PBMC	B_Cells	973	251	55	568	421
	Endothelial_Cells	0	0	0	2	0
	Cancer_Cells	40	40	2	30	18
	Granulocytes	67	114	1268	71	1587
	Mast_Cells	5	5	6	9	3
	Myeloid_Cells	205	4801	2264	895	1054
	T NK_Cells	7637	4302	1608	7807	2524
PBMC, Peripheral blood mononuclear cell.
