# Supplementary material for: Single-cell RNA-seq and spatial transcriptomics characterize CD8+ exhausted T cells in pancreatic ductal adenocarcinoma
Source: iScience. 2026 Jul 27;29(8):116934. doi: 10.1016/j.isci.2026.116934 (PMC13429902; doi:10.1016/j.isci.2026.116934)
Supplement: Table S4. Top ten marker genes in each cell cluster of tumor tissue in PDAC [file mmc5.xlsx]

## Sheet: Sheet1
Supplementary Table 4. Top 10 marker genes in each cell cluster of tumor tissue in PDAC.
B_Cells	Endothelial	Cancer_Cell	Fibroblasts	Granulocytes	Mast_Cells	Myeloid_Cells	Pancreatic_islets_Cells	Schwann_Cells	T NK_Cells
IGKC	PLVAP	TFF1	COL1A1	S100A9	TPSB2	SPP1	INS	CRYAB	CCL5
IGLC3	VWF	MUC1	COL1A2	TYROBP	TPSAB1	APOE	TTR	CLU	CCL4
IGLC2	FLT1	ELF3	COL3A1	S100A8	CPA3	HLA-DRA	SLC30A8	CCN3	IL7R
IGHG1	PECAM1	KRT19	MMP11	LST1	MS4A2	APOC1	CHGB	CDH19	CD3D
IGHA1	STC1	SPINK1	LUM	RETN	LTC4S	C1QB	PCSK1N	NRXN1	CD2
IGHG4	AQP1	CD24	TAGLN	AIF1	GATA2	C1QA	CHGA	ITGB8	CD52
IGHM	RAMP2	LGALS4	CALD1	FCER1G	HPGDS	TYROBP	GCG	GPM6B	GZMA
JCHAIN	HSPG2	CLDN18	SFRP2	CXCL8	SLC18A2	HLA-DRB1	RBP4	S100B	GNLY
IGHG3	ACKR1	TFF3	DCN	SPP1	KIT	HLA-DPA1	SST	S100A1	NKG7
IGHA2	CALCRL	AGR2	FN1	G0S2	CTSG	HLA-DPB1	IAPP	IGLC2	CXCR4
Criteria: Sorted according to the mean of log2FC.
PDAC, Pancreatic ductal adenocarcinoma.
