# Supplementary material for: Single-cell RNA-seq and spatial transcriptomics characterize CD8+ exhausted T cells in pancreatic ductal adenocarcinoma
Source: iScience. 2026 Jul 27;29(8):116934. doi: 10.1016/j.isci.2026.116934 (PMC13429902; doi:10.1016/j.isci.2026.116934)
Supplement: Table S5. Top ten marker genes in each cluster of PBMC in PDAC [file mmc6.xlsx]

## Sheet: Sheet1
Supplementary Table 5. Top 10 marker genes in each cluster of PBMC in PDAC.
B_Cells	Cancer_Cells	Granulocytes	Mast_Cells	Myeloid_Cells	T NK_Cells
IGKC	STMN1	FCGR3B	GATA2	LYZ	GNLY
IGLC2	TUBA1B	NAMPT	RUNX1	VCAN	NKG7
IGHM	MKI67	IFITM2	HDC	CST3	CCL5
IGLC3	HMGB2	SLC25A37	GCSAML	FCN1	IL32
MS4A1	TYMS	BASP1	IL3RA	AIF1	GZMB
CD79A	PCLAF	GCA	CLC	GPX1	GZMH
IGHA1	HMGN2	S100A8	MS4A3	ENSG00000257764	FGFBP2
IGHD	TUBB	S100A12	FCER1A	PSAP	GZMA
JCHAIN	DUT	SOD2	MS4A2	CYBB	PRF1
TCL1A	H4C3	G0S2	CSF2RB	CTSS	KLRD1
Criteria: Sorted according to the mean of log2FC.
PBMC, Peripheral blood mononuclear cell; PDAC, Pancreatic ductal adenocarcinoma.
