# Supplementary material for: Single-cell RNA-seq and spatial transcriptomics characterize CD8+ exhausted T cells in pancreatic ductal adenocarcinoma
Source: iScience. 2026 Jul 27;29(8):116934. doi: 10.1016/j.isci.2026.116934 (PMC13429902; doi:10.1016/j.isci.2026.116934)
Supplement: Table S6. The number of T cell subsets used for single-cell transcriptome sequencing [file mmc7.xlsx]

## Sheet: Sheet1
Supplementary Table 6. The number of T cell subsets used for single-cell transcriptome sequencing.
Source	Celltype	P1	P2	P3	P4	P5
Tumor	CD4_Teff	31	82	20	84	76
	CD4_Tm	83	118	33	168	113
	CD4_Tn	53	72	31	112	49
	CD8_Tcm	48	202	82	153	52
	CD8_Teff	98	387	150	527	334
	CD8_Tem	129	195	109	343	186
	CD8_Tex	84	19	12	184	10
	CD8_Tn	13	13	3	13	9
	CD8_Trm	114	62	77	289	147
	MAIT	107	95	60	251	119
	NK_cells	17	52	15	69	59
	Tumor_CD4_Treg	139	200	30	173	160
PBMC	CD4_Teff	269	58	72	314	182
	CD4_Tm	870	391	42	790	318
	CD4_Tn	740	419	36	816	201
	CD4_Treg	31	6	0	16	2
	CD8_Tcm	227	346	211	240	174
	CD8_Teff	2831	1627	880	2715	911
	CD8_Tem	514	220	139	533	298
	CD8_Tex	56	39	18	95	20
	CD8_Tn	78	37	21	84	11
	CD8_Trm	1	0	0	2	0
	MAIT	683	188	91	618	195
	NK_cells	1199	950	258	1362	295
	Tumor_CD4_Treg	189	168	12	239	81
PBMC, Peripheral blood mononuclear cell.
