# Supplementary material for: Single-cell RNA-seq and spatial transcriptomics characterize CD8+ exhausted T cells in pancreatic ductal adenocarcinoma
Source: iScience. 2026 Jul 27;29(8):116934. doi: 10.1016/j.isci.2026.116934 (PMC13429902; doi:10.1016/j.isci.2026.116934)
Supplement: Table S7. Top ten marker genes of various T cells in tumor tissues of PDAC [file mmc8.xlsx]

## Sheet: Sheet1
Supplementary Table 7. Top 10 marker genes of various T cells in tumor tissues of PDAC.
CD4_Teff	CD4_Tm	CD4_Tn	CD8_Tcm	CD8_Teff	CD8_Tem	CD8_Tex	CD8_Tn	CD8_Trm	MAIT	NK_cells	Tumor_CD4_Treg
CD52	TPT1	RPS6	S100A6	CCL5	GZMK	CXCL13	SPARC	DNAJB1	IL7R	FGFBP2	TNFRSF4
SH3BGRL3	IL7R	RPL32	KRT19	NKG7	COTL1	RBPJ	STN1	FOS	TNFAIP3	PRF1	IL2RA
S100A4	CD40LG	RPS8	IFI27	CCL4	ITM2C	SRGAP3	PLIN2	HSPA1B	KLRB1	GNLY	FOXP3
LINC00892	LTB	RPS3A	LCN2	GZMH	CST7	ENTPD1	VASP	ATF3	DUSP1	NKG7	TNFRSF18
CD2	KLRB1	RPS20	KRT8	GZMA	HLA-DPB1	CHN1	CDKN1A	NR4A1	FOS	FCGR3A	LAIR2
CD40LG	AQP3	RPL23	MMP7	ZNF683	NKG7	LINC01480	ATF3	HSPA1A	CEBPD	KLRD1	TIGIT
GZMA	GPR183	EEF1B2	IFITM3	CD8A	CCL4L2	SPRY1	STMN1	EGR1	PDE4D	GZMB	LTB
LGALS1	TNFSF13B	CCR7	KRT18	LINC02446	EOMES	AREG	SPRY1	MT2A	IGKC	TYROBP	BATF
HOPX	MAF	KLF2	SPINK1	CCL4L2	CMC1	RGS16	MT1X	MT1X	MT2A	MYOM2	CTLA4
ADAM19	CCL20	SELL	INS	GNLY	KLRG1	XCL1	AP3M2	MT1E	MT1X	CCL3	GADD45A
Criteria: Sorted according to the mean of log2FC.
PDAC, Pancreatic ductal adenocarcinoma.
