# Supplementary material for: Single-cell RNA-seq and spatial transcriptomics characterize CD8+ exhausted T cells in pancreatic ductal adenocarcinoma
Source: iScience. 2026 Jul 27;29(8):116934. doi: 10.1016/j.isci.2026.116934 (PMC13429902; doi:10.1016/j.isci.2026.116934)
Supplement: Table S8. Top ten marker genes of various T cells in PBMC of PDAC [file mmc9.xlsx]

## Sheet: Sheet1
Supplementary Table 8. Top 10 marker genes of various T cells in PBMC of PDAC.
CD4_Teff	CD4_Tm	CD4_Tn	CD4_Treg	CD8_Tcm	CD8_Teff	CD8_Tem	CD8_Tex	CD8_Tn	CD8_Trm	MAIT	NK_cells	Tumor_CD4_Treg
CD52	LTB	CCR7	LTB	S100A8	KLRC2	GZMK	XCL1	IL7R	KLF6	GZMK	PTGDS	LTB
S100A4	IL7R	LTB	CNTRL	S100A9	GZMH	CD8B	KLRC1	LTB	CCL4	IL7R	MYOM2	RTKN2
CD3D	MAL	GAS5	MAP3K1	S100A12	CCL5	CD8A	XCL2	LEF1	MYADM	LTB	SPON2	CD27
S100A10	LDHB	TCF7	MAL	NAMPT	GNLY	CD74	SELL	CCR7	CLPTM1L	LYAR	FCER1G	TRAC
ITGB1	BIRC3	PRKCQ-AS1	AQP3	PPBP	CMC1	COTL1	AREG	TCF7	FABP5	DPP4	S100B	BIRC3
MAF	RCAN3	LEF1	BIRC3	MNDA	NKG7	HLA-DRA	IL2RB	IL6ST	PPP1R15A	ERN1	IGFBP7	RCAN3
CD3G	GPR183	RPL23	IL6ST	FCGR3B	KLRD1	KLRG1	FCER1G	BIRC3	NR4A2	DUSP1	KLRF1	COTL1
LINC00892	AQP3	IL6ST	RTKN2	GCA	GZMB	HLA-DRB1	CD7	GAS5	CCL4L2	KLRG1	LINC00299	CORO1B
CD4	PLP2	MAL	FYB1	SOD2	ZEB2	HLA-DQA1	NFKBIA	FOXP1	LINC00944	PHACTR2	GZMB	LIMS1
CD40LG	TCF7	LDHB	TRAC	BASP1	CD8A	DUSP2	GZMK	RPL23	HLA-DQA1	KLRB1	PRF1	AQP3
Criteria: Sorted according to the mean of log2FC.
PBMC, Peripheral blood mononuclear cell; PDAC, Pancreatic ductal adenocarcinoma.
