# Supplementary material for: Single-cell RNA-seq and spatial transcriptomics characterize CD8+ exhausted T cells in pancreatic ductal adenocarcinoma
Source: iScience. 2026 Jul 27;29(8):116934. doi: 10.1016/j.isci.2026.116934 (PMC13429902; doi:10.1016/j.isci.2026.116934)
Supplement: Table S9. DEGs between CD8_Tex cells and CD8_other cells in tumor tissues [file mmc10.xlsx]

## Sheet: Sheet1
Supplementary Table 9. DEGs between CD8_Tex cells and CD8_other cells in tumor tissues.
GeneID	GeneName	log2FC	Pvlaue	Qvalue	pct.1	pct.2
ENSG00000156234	CXCL13	3.81496	8.83197e-143	4.07675e-138	0.544	0.025
ENSG00000186891	TNFRSF18	2.1137	8.8741e-103	4.0962e-98	0.502	0.041
ENSG00000109321	AREG	1.77219	1.76453e-32	8.14488e-28	0.353	0.104
ENSG00000138185	ENTPD1	1.732	4.23257e-84	1.95371e-79	0.401	0.029
ENSG00000111796	KLRB1	1.70765	7.00284e-82	3.23244e-77	0.693	0.167
ENSG00000204381	LAYN	1.62112	1.62713e-78	7.51065e-74	0.333	0.016
ENSG00000130340	SNX9	1.60426	1.31188e-63	6.05549e-59	0.392	0.049
ENSG00000163599	CTLA4	1.52111	8.35499e-55	3.85658e-50	0.356	0.046
ENSG00000173762	CD7	1.50838	2.26881e-58	1.04726e-53	0.65	0.246
ENSG00000168214	RBPJ	1.46332	4.13635e-60	1.9093e-55	0.712	0.279
ENSG00000128656	CHN1	1.43854	2.04438e-63	9.43666e-59	0.301	0.019
ENSG00000270164	LINC01480	1.39686	2.40329e-58	1.10934e-53	0.214	0.005
ENSG00000113580	NR3C1	1.32276	1.07575e-48	4.96555e-44	0.608	0.221
ENSG00000164056	SPRY1	1.32238	8.40115e-44	3.87789e-39	0.353	0.062
ENSG00000143184	XCL1	1.31867	9.96068e-17	4.59775e-12	0.152	0.037
ENSG00000107485	GATA3	1.30878	1.12182e-37	5.17821e-33	0.392	0.101
ENSG00000143333	RGS16	1.29301	2.56912e-24	1.18588e-19	0.259	0.063
ENSG00000196220	SRGAP3	1.27128	4.94323e-52	2.28174e-47	0.489	0.113
ENSG00000090104	RGS1	1.24829	4.55056e-57	2.10049e-52	0.893	0.517
ENSG00000236790	LINC00299	1.21228	2.59542e-45	1.19802e-40	0.278	0.031
ENSG00000139289	PHLDA1	1.17675	2.15519e-32	9.94815e-28	0.35	0.086
ENSG00000185950	IRS2	1.14671	4.4798e-40	2.06783e-35	0.259	0.031
ENSG00000049249	TNFRSF9	1.13893	6.0197e-33	2.77863e-28	0.249	0.038
ENSG00000116741	RGS2	1.13057	8.70633e-31	4.01876e-26	0.469	0.168
ENSG00000184293	CLECL1	1.12703	4.00363e-54	1.84804e-49	0.233	0.012
ENSG00000135541	AHI1	1.08428	9.37408e-32	4.32698e-27	0.385	0.109
ENSG00000110619	CARS1	1.06879	5.51809e-31	2.54709e-26	0.272	0.051
ENSG00000136738	STAM	1.03979	1.15777e-40	5.34413e-36	0.269	0.036
ENSG00000095794	CREM	1.03486	5.56306e-39	2.56785e-34	0.524	0.178
ENSG00000137474	MYO7A	1.0319	1.47937e-37	6.82864e-33	0.223	0.023
ENSG00000118971	CCND2	1.01979	9.54618e-25	4.40642e-20	0.485	0.216
ENSG00000181847	TIGIT	1.01231	2.28393e-22	1.05424e-17	0.362	0.129
ENSG00000127074	RGS13	1.01018	1.17085e-41	5.40455e-37	0.175	0.009
ENSG00000205531	NAP1L4	0.994827	3.43709e-29	1.58652e-24	0.54	0.232
ENSG00000100453	GZMB	0.989429	1.4198e-16	6.55365e-12	0.502	0.273
ENSG00000211772	TRBC2	0.951434	7.80502e-33	3.60272e-28	0.812	0.565
ENSG00000116679	IVNS1ABP	0.942365	6.18756e-29	2.85612e-24	0.456	0.164
ENSG00000120875	DUSP4	0.920291	2.02179e-21	9.33237e-17	0.489	0.227
ENSG00000173744	AGFG1	0.916668	1.47824e-25	6.82342e-21	0.262	0.058
ENSG00000136111	TBC1D4	0.915635	1.97336e-31	9.10884e-27	0.207	0.026
ENSG00000155657	TTN	0.914556	1.27571e-18	5.88855e-14	0.265	0.083
ENSG00000135077	HAVCR2	0.913057	1.16239e-32	5.36546e-28	0.246	0.039
ENSG00000110077	MS4A6A	0.912057	1.00926e-29	4.65866e-25	0.155	0.012
ENSG00000170442	KRT86	0.90115	1.80409e-21	8.3275e-17	0.172	0.027
ENSG00000179841	AKAP5	0.879611	7.06896e-32	3.26296e-27	0.21	0.027
ENSG00000154153	RETREG1	0.872042	6.10533e-29	2.81816e-24	0.265	0.055
ENSG00000124191	TOX2	0.868328	2.34249e-37	1.08127e-32	0.188	0.015
ENSG00000091527	CDV3	0.854124	2.32861e-24	1.07486e-19	0.566	0.274
ENSG00000165338	HECTD2	0.827459	9.75545e-22	4.50302e-17	0.136	0.014
ENSG00000235576	LINC01871	0.824446	6.83664e-16	3.15572e-11	0.453	0.235
ENSG00000185433	LINC00158	0.816797	2.13992e-33	9.87765e-29	0.155	0.009
ENSG00000138135	CH25H	0.807209	2.1979e-17	1.01453e-12	0.129	0.019
ENSG00000102524	TNFSF13B	0.797427	4.63692e-17	2.14035e-12	0.175	0.038
ENSG00000109684	CLNK	0.796819	3.18968e-32	1.47232e-27	0.165	0.013
ENSG00000102780	DGKH	0.794692	1.202e-22	5.54829e-18	0.217	0.046
ENSG00000112667	DNPH1	0.793956	3.14755e-22	1.45288e-17	0.298	0.092
ENSG00000069667	RORA	0.788973	4.24137e-16	1.95777e-11	0.476	0.25
ENSG00000089012	SIRPG	0.787147	1.58043e-25	7.29512e-21	0.22	0.043
ENSG00000132965	ALOX5AP	0.780705	3.7027e-23	1.70913e-18	0.618	0.319
ENSG00000234883	MIR155HG	0.780081	2.46758e-20	1.13901e-15	0.243	0.068
ENSG00000168280	KIF5C	0.77732	2.34882e-23	1.08419e-18	0.168	0.023
ENSG00000124813	RUNX2	0.774844	7.97943e-26	3.68322e-21	0.22	0.043
ENSG00000006468	ETV1	0.77132	2.67803e-28	1.23615e-23	0.146	0.011
ENSG00000167664	TMIGD2	0.771123	3.01867e-16	1.39339e-11	0.142	0.025
ENSG00000130222	GADD45G	0.764524	3.87876e-17	1.7904e-12	0.178	0.038
ENSG00000196208	GREB1	0.738089	7.70361e-32	3.55591e-27	0.11	0.002
ENSG00000158869	FCER1G	0.735911	6.80481e-10	3.14103e-05	0.11	0.026
ENSG00000155307	SAMSN1	0.73058	4.12587e-21	1.90446e-16	0.531	0.272
ENSG00000122862	SRGN	0.726186	3.33481e-23	1.53932e-18	0.883	0.681
ENSG00000143185	XCL2	0.725882	6.56858e-07	0.0303199	0.165	0.111
ENSG00000234663	LINC01934	0.724794	5.08222e-17	2.3459e-12	0.239	0.077
ENSG00000173114	LRRN3	0.72425	5.22266e-26	2.41073e-21	0.123	0.007
ENSG00000106537	TSPAN13	0.72321	1.96339e-17	9.06283e-13	0.123	0.015
ENSG00000117984	CTSD	0.720225	5.85975e-19	2.7048e-14	0.534	0.278
ENSG00000113448	PDE4D	0.715375	7.70943e-16	3.5586e-11	0.294	0.112
ENSG00000034677	RNF19A	0.703102	2.3115e-17	1.06697e-12	0.608	0.352
ENSG00000134072	CAMK1	0.702476	2.66109e-21	1.22833e-16	0.142	0.017
ENSG00000153094	BCL2L11	0.702129	3.54915e-13	1.63825e-08	0.243	0.088
ENSG00000198846	TOX	0.700514	8.05033e-17	3.71595e-12	0.214	0.06
ENSG00000154127	UBASH3B	0.697895	2.69536e-29	1.24415e-24	0.152	0.013
ENSG00000069493	CLEC2D	0.695358	1.00819e-16	4.65372e-12	0.495	0.269
ENSG00000134545	KLRC1	0.691077	1.56533e-09	7.22539e-05	0.146	0.047
ENSG00000169583	CLIC3	0.690137	2.68579e-11	1.23973e-06	0.304	0.14
ENSG00000075142	SRI	0.685655	5.29288e-17	2.44314e-12	0.453	0.243
ENSG00000023445	BIRC3	0.682291	2.76806e-11	1.27771e-06	0.375	0.219
ENSG00000172543	CTSW	0.678877	2.02502e-07	0.00934728	0.333	0.199
ENSG00000102575	ACP5	0.676244	1.46651e-14	6.76927e-10	0.191	0.053
ENSG00000115738	ID2	0.674962	2.61183e-21	1.2056e-16	0.667	0.389
ENSG00000134215	VAV3	0.671258	3.64992e-19	1.68476e-14	0.162	0.029
ENSG00000126804	ZBTB1	0.671138	1.49462e-14	6.899e-10	0.301	0.125
ENSG00000069020	MAST4	0.670081	8.3458e-17	3.85234e-12	0.184	0.045
ENSG00000011600	TYROBP	0.667605	1.92643e-05	0.88922	0.133	0.056
ENSG00000167618	LAIR2	0.662902	5.43557e-21	2.509e-16	0.142	0.02
ENSG00000184613	NELL2	0.654867	4.39333e-17	2.02792e-12	0.152	0.032
ENSG00000175567	UCP2	0.650988	8.43531e-15	3.89366e-10	0.366	0.167
ENSG00000204397	CARD16	0.647839	8.70043e-19	4.01603e-14	0.392	0.175
ENSG00000118418	HMGN3	0.644523	1.89715e-17	8.75707e-13	0.32	0.128
ENSG00000173905	GOLIM4	0.643331	6.72065e-19	3.10219e-14	0.172	0.035
ENSG00000083457	ITGAE	0.639675	1.7779e-15	8.2066e-11	0.353	0.166
ENSG00000157483	MYO1E	0.63929	8.3789e-21	3.86762e-16	0.142	0.019
ENSG00000154814	OXNAD1	0.630695	9.77865e-25	4.51373e-20	0.537	0.266
ENSG00000155926	SLA	0.625464	2.69017e-17	1.24176e-12	0.634	0.376
ENSG00000205809	KLRC2	0.624463	1.11637e-06	0.0515304	0.113	0.04
ENSG00000138757	G3BP2	0.62055	6.43981e-13	2.97255e-08	0.472	0.265
ENSG00000156675	RAB11FIP1	0.618243	1.14312e-12	5.27654e-08	0.291	0.129
ENSG00000233355	CHRM3-AS2	0.617925	2.40961e-19	1.11225e-14	0.139	0.02
ENSG00000109906	ZBTB16	0.617301	6.41213e-09	0.000295978	0.113	0.029
ENSG00000163492	CCDC141	0.613816	1.14331e-13	5.2774e-09	0.146	0.033
ENSG00000205336	ADGRG1	0.605513	1.69987e-18	7.84643e-14	0.159	0.031
ENSG00000115970	THADA	0.605277	9.48086e-19	4.37627e-14	0.168	0.036
ENSG00000111640	GAPDH	0.600259	6.09806e-17	2.8148e-12	0.877	0.729
ENSG00000049192	ADAMTS6	0.598203	3.59611e-10	1.65993e-05	0.107	0.023
ENSG00000147408	CSGALNACT1	0.597689	1.63985e-16	7.56937e-12	0.123	0.018
ENSG00000096384	HSP90AB1	0.592418	3.78649e-14	1.7478e-09	0.78	0.624
ENSG00000138175	ARL3	0.591605	2.34724e-11	1.08346e-06	0.159	0.05
ENSG00000129657	SEC14L1	0.583784	4.87077e-12	2.2483e-07	0.21	0.074
ENSG00000033170	FUT8	0.579596	1.62396e-11	7.49603e-07	0.165	0.05
ENSG00000130303	BST2	0.576775	9.55542e-19	4.41069e-14	0.456	0.225
ENSG00000145246	ATP10D	0.575465	1.07597e-12	4.96659e-08	0.191	0.062
ENSG00000115009	CCL20	0.573854	2.54825e-18	1.17625e-13	0.165	0.038
ENSG00000123600	METTL8	0.572214	2.13458e-11	9.853e-07	0.133	0.034
ENSG00000168610	STAT3	0.569586	1.78374e-19	8.23356e-15	0.586	0.342
ENSG00000169689	CENPX	0.567338	2.49042e-11	1.14955e-06	0.22	0.083
ENSG00000074966	TXK	0.566146	1.0616e-11	4.90025e-07	0.123	0.027
ENSG00000176124	DLEU1	0.566096	6.14548e-14	2.83669e-09	0.129	0.025
ENSG00000289474	ENSG00000289474	0.562264	2.84119e-16	1.31146e-11	0.356	0.161
ENSG00000140836	ZFHX3	0.56036	5.4052e-16	2.49498e-11	0.11	0.014
ENSG00000153234	NR4A2	0.55975	1.25843e-08	0.000580877	0.346	0.203
ENSG00000184205	TSPYL2	0.558097	7.38858e-12	3.41049e-07	0.43	0.246
ENSG00000198585	NUDT16	0.555259	1.83758e-12	8.48211e-08	0.12	0.026
ENSG00000177494	ZBED2	0.545981	4.29068e-15	1.98053e-10	0.1	0.012
ENSG00000156650	KAT6B	0.544145	1.79112e-10	8.26764e-06	0.262	0.119
ENSG00000085117	CD82	0.535768	8.54686e-11	3.94515e-06	0.252	0.111
ENSG00000131435	PDLIM4	0.533435	2.7844e-16	1.28525e-11	0.104	0.012
ENSG00000169738	DCXR	0.53202	4.69383e-13	2.16663e-08	0.236	0.092
ENSG00000111669	TPI1	0.530783	6.00368e-13	2.77124e-08	0.498	0.293
ENSG00000102471	NDFIP2	0.530456	7.91184e-19	3.65203e-14	0.165	0.039
ENSG00000100599	RIN3	0.529776	1.84475e-12	8.51516e-08	0.155	0.044
ENSG00000150995	ITPR1	0.529302	4.12315e-16	1.9032e-11	0.256	0.097
ENSG00000182670	TTC3	0.52553	9.29915e-13	4.29239e-08	0.359	0.186
ENSG00000236481	LINC02195	0.524421	5.05896e-14	2.33517e-09	0.142	0.035
ENSG00000180530	NRIP1	0.519724	1.31599e-11	6.07448e-07	0.107	0.021
ENSG00000152270	PDE3B	0.517779	3.1044e-15	1.43296e-10	0.256	0.105
ENSG00000143740	SNAP47	0.517489	4.30442e-10	1.98688e-05	0.136	0.041
ENSG00000143669	LYST	0.516704	1.76647e-18	8.15383e-14	0.337	0.151
ENSG00000171604	CXXC5	0.516497	3.49236e-14	1.61204e-09	0.113	0.02
ENSG00000100385	IL2RB	0.515674	1.33292e-12	6.15261e-08	0.33	0.159
ENSG00000130844	ZNF331	0.515593	9.64384e-08	0.0044515	0.333	0.192
ENSG00000116016	EPAS1	0.513523	1.07548e-11	4.96433e-07	0.113	0.022
ENSG00000105810	CDK6	0.513407	1.68002e-08	0.000775482	0.227	0.104
ENSG00000134046	MBD2	0.510967	6.39763e-12	2.95308e-07	0.317	0.155
ENSG00000215788	TNFRSF25	0.509898	1.41087e-13	6.51244e-09	0.165	0.047
ENSG00000175309	PHYKPL	0.509567	3.6476e-13	1.6837e-08	0.236	0.097
ENSG00000078596	ITM2A	0.507183	1.0533e-10	4.86192e-06	0.495	0.316
ENSG00000182158	CREB3L2	0.506659	2.35351e-14	1.08636e-09	0.159	0.044
ENSG00000227507	LTB	0.505868	0.000438962	1	0.246	0.209
ENSG00000112149	CD83	0.499304	8.34895e-08	0.00385379	0.139	0.049
ENSG00000082512	TRAF5	0.498959	1.96917e-17	9.08947e-13	0.265	0.104
ENSG00000080503	SMARCA2	0.496599	5.6388e-14	2.60281e-09	0.34	0.169
ENSG00000153283	CD96	0.492176	7.04904e-19	3.25377e-14	0.605	0.362
ENSG00000085563	ABCB1	0.491821	2.53701e-13	1.17106e-08	0.152	0.042
ENSG00000057657	PRDM1	0.491496	1.0117e-10	4.66989e-06	0.405	0.238
ENSG00000064393	HIPK2	0.49144	1.81033e-14	8.35632e-10	0.149	0.038
ENSG00000179833	SERTAD2	0.490749	4.04316e-16	1.86628e-11	0.172	0.049
ENSG00000144802	NFKBIZ	0.484831	4.94632e-08	0.00228317	0.294	0.16
ENSG00000096060	FKBP5	0.483237	3.00308e-11	1.38619e-06	0.508	0.317
ENSG00000123329	ARHGAP9	0.479459	2.75321e-11	1.27086e-06	0.278	0.133
ENSG00000150637	CD226	0.478228	4.53836e-11	2.09486e-06	0.184	0.067
ENSG00000072274	TFRC	0.476519	1.35259e-14	6.24341e-10	0.214	0.081
ENSG00000160593	JAML	0.475241	4.02431e-13	1.85758e-08	0.298	0.144
ENSG00000141429	GALNT1	0.474924	2.92099e-11	1.3483e-06	0.188	0.069
ENSG00000107771	CCSER2	0.472741	4.12596e-14	1.9045e-09	0.456	0.253
ENSG00000006576	PHTF2	0.470323	4.85302e-11	2.2401e-06	0.168	0.06
ENSG00000215252	GOLGA8B	0.468804	1.03606e-07	0.00478234	0.155	0.064
ENSG00000175265	GOLGA8A	0.466443	1.23804e-12	5.71465e-08	0.256	0.114
ENSG00000054148	PHPT1	0.465567	1.32518e-13	6.11691e-09	0.372	0.194
ENSG00000117139	KDM5B	0.465337	2.17009e-10	1.00169e-05	0.243	0.112
ENSG00000091317	CMTM6	0.464497	2.60823e-07	0.0120393	0.233	0.114
ENSG00000145990	GFOD1	0.462685	6.2807e-10	2.89911e-05	0.104	0.023
ENSG00000151327	FAM177A1	0.462191	8.43044e-12	3.89141e-07	0.372	0.21
ENSG00000255302	EID1	0.460618	2.37615e-11	1.09681e-06	0.456	0.275
ENSG00000116717	GADD45A	0.459361	7.69392e-09	0.000355144	0.214	0.101
ENSG00000184584	STING1	0.459314	8.85505e-11	4.0874e-06	0.207	0.086
ENSG00000154640	BTG3	0.459131	1.85626e-09	8.56829e-05	0.307	0.163
ENSG00000177879	AP3S1	0.457984	8.30315e-14	3.83265e-09	0.23	0.093
ENSG00000168421	RHOH	0.45767	7.19224e-21	3.31987e-16	0.398	0.195
ENSG00000119772	DNMT3A	0.455935	7.43536e-08	0.00343209	0.129	0.043
ENSG00000099901	RANBP1	0.44855	7.47756e-09	0.000345157	0.265	0.138
ENSG00000180694	TMEM64	0.447807	1.99169e-14	9.19346e-10	0.107	0.02
ENSG00000132424	PNISR	0.445966	2.23537e-12	1.03183e-07	0.657	0.439
ENSG00000137076	TLN1	0.445957	1.89515e-14	8.7478e-10	0.528	0.314
ENSG00000107679	PLEKHA1	0.441242	2.80077e-09	0.000129281	0.155	0.058
ENSG00000166974	MAPRE2	0.44035	8.51623e-15	3.93101e-10	0.197	0.073
ENSG00000067113	PLPP1	0.437479	2.82482e-15	1.30391e-10	0.113	0.02
ENSG00000141682	PMAIP1	0.435156	4.53839e-09	0.000209488	0.314	0.172
ENSG00000171159	BBLN	0.434792	1.00995e-12	4.66183e-08	0.463	0.27
ENSG00000204054	LINC00963	0.433361	2.63952e-11	1.21837e-06	0.162	0.055
ENSG00000163659	TIPARP	0.43335	1.19172e-09	5.50086e-05	0.22	0.121
ENSG00000211829	TRDC	0.430868	1.20423e-08	0.000555862	0.11	0.036
ENSG00000136732	GYPC	0.430348	1.54116e-14	7.11383e-10	0.46	0.265
ENSG00000075426	FOSL2	0.429793	1.54283e-05	0.712153	0.21	0.11
ENSG00000171791	BCL2	0.429281	1.07335e-09	4.95447e-05	0.304	0.162
ENSG00000169189	NSMCE1	0.428219	2.51561e-14	1.16118e-09	0.168	0.054
ENSG00000115232	ITGA4	0.425761	9.83676e-12	4.54055e-07	0.427	0.251
ENSG00000160014	CALM3	0.424673	3.00657e-13	1.3878e-08	0.408	0.227
ENSG00000163466	ARPC2	0.424268	4.59336e-10	2.12025e-05	0.783	0.617
ENSG00000068366	ACSL4	0.423239	5.99203e-11	2.76586e-06	0.152	0.051
ENSG00000187109	NAP1L1	0.42204	2.03113e-13	9.37548e-09	0.573	0.36
ENSG00000149600	COMMD7	0.421724	1.0477e-07	0.0048361	0.246	0.126
ENSG00000178573	MAF	0.421052	5.37761e-05	1	0.223	0.161
ENSG00000174695	TMEM167A	0.420957	4.39439e-10	2.02841e-05	0.23	0.107
ENSG00000116288	PARK7	0.417789	1.69642e-08	0.000783052	0.511	0.346
ENSG00000104490	NCALD	0.416689	3.96812e-10	1.83165e-05	0.1	0.023
ENSG00000111859	NEDD9	0.416267	1.95494e-07	0.00902379	0.197	0.094
ENSG00000140612	SEC11A	0.414754	1.74791e-10	8.06816e-06	0.359	0.201
ENSG00000147677	EIF3H	0.413723	3.48265e-09	0.000160756	0.392	0.231
ENSG00000078269	SYNJ2	0.407472	3.08199e-13	1.42262e-08	0.117	0.026
ENSG00000147168	IL2RG	0.405948	1.67041e-09	7.71046e-05	0.469	0.296
ENSG00000050405	LIMA1	0.404721	2.37291e-08	0.00109531	0.178	0.079
ENSG00000077238	IL4R	0.403281	1.93491e-14	8.93137e-10	0.159	0.05
ENSG00000149313	AASDHPPT	0.401904	4.468e-08	0.00206239	0.146	0.058
ENSG00000134107	BHLHE40	0.399691	0.000115652	1	0.227	0.131
ENSG00000172216	CEBPB	0.397263	5.20546e-06	0.240279	0.239	0.132
ENSG00000223551	TMSB4XP4	0.396667	1.37625e-05	0.635266	0.288	0.175
ENSG00000198743	SLC5A3	0.394349	8.86761e-07	0.040932	0.194	0.103
ENSG00000167912	ENSG00000167912	0.394215	1.67632e-09	7.73774e-05	0.104	0.028
ENSG00000133816	MICAL2	0.393434	2.02021e-07	0.00932509	0.104	0.031
ENSG00000169756	LIMS1	0.391787	2.29201e-10	1.05797e-05	0.236	0.112
ENSG00000100100	PIK3IP1	0.390214	1.93857e-09	8.94826e-05	0.443	0.28
ENSG00000175155	YPEL2	0.389851	7.64677e-06	0.352967	0.146	0.064
ENSG00000115241	PPM1G	0.389507	2.06531e-16	9.53328e-12	0.34	0.173
ENSG00000107742	SPOCK2	0.387336	2.95884e-10	1.36577e-05	0.333	0.196
ENSG00000139112	GABARAPL1	0.385153	1.88994e-13	8.72376e-09	0.343	0.182
ENSG00000140030	GPR65	0.383208	1.37356e-08	0.000634023	0.23	0.115
ENSG00000143401	ANP32E	0.382935	2.33914e-08	0.00107972	0.278	0.152
ENSG00000103522	IL21R	0.382153	3.35435e-12	1.54833e-07	0.133	0.039
ENSG00000028137	TNFRSF1B	0.381717	1.62624e-06	0.0750656	0.346	0.22
ENSG00000131375	CAPN7	0.380376	2.74374e-07	0.0126648	0.168	0.076
ENSG00000185650	ZFP36L1	0.379785	3.11924e-11	1.43981e-06	0.472	0.301
ENSG00000163600	ICOS	0.379434	2.82809e-09	0.000130542	0.172	0.074
ENSG00000198624	CCDC69	0.379035	3.43108e-08	0.00158375	0.178	0.079
ENSG00000197329	PELI1	0.377733	3.1137e-06	0.143725	0.1	0.033
ENSG00000008083	JARID2	0.375796	3.79328e-13	1.75094e-08	0.188	0.074
ENSG00000172057	ORMDL3	0.375201	1.62993e-05	0.752359	0.178	0.089
ENSG00000123975	CKS2	0.374107	1.95624e-06	0.0902983	0.152	0.069
ENSG00000129534	MIS18BP1	0.374102	4.11969e-11	1.90161e-06	0.282	0.144
ENSG00000115053	NCL	0.371133	5.18365e-17	2.39272e-12	0.689	0.448
ENSG00000183828	NUDT14	0.370968	6.92995e-07	0.0319879	0.139	0.056
ENSG00000125835	SNRPB	0.370735	8.23546e-15	3.80141e-10	0.469	0.278
ENSG00000120690	ELF1	0.369816	2.4069e-12	1.111e-07	0.518	0.327
ENSG00000043462	LCP2	0.367026	5.40905e-12	2.49676e-07	0.372	0.213
ENSG00000137054	POLR1E	0.365542	1.25748e-08	0.000580442	0.136	0.05
ENSG00000115604	IL18R1	0.364543	2.70175e-08	0.0012471	0.12	0.04
ENSG00000095015	MAP3K1	0.364389	5.53809e-11	2.55633e-06	0.146	0.052
ENSG00000135048	CEMIP2	0.363028	2.46522e-11	1.13792e-06	0.427	0.256
ENSG00000117868	ESYT2	0.358652	2.78935e-07	0.0128753	0.133	0.051
ENSG00000089327	FXYD5	0.357497	9.30399e-10	4.29463e-05	0.424	0.276
ENSG00000167286	CD3D	0.357197	1.14597e-05	0.528967	0.773	0.69
ENSG00000053254	FOXN3	0.356607	1.15768e-09	5.34372e-05	0.249	0.129
ENSG00000110717	NDUFS8	0.35602	6.8135e-11	3.14504e-06	0.298	0.158
ENSG00000145365	TIFA	0.35394	3.1841e-06	0.146975	0.107	0.038
ENSG00000089220	PEBP1	0.353123	1.29631e-10	5.98364e-06	0.44	0.271
ENSG00000153944	MSI2	0.352703	3.56792e-09	0.000164691	0.217	0.108
ENSG00000132670	PTPRA	0.352046	1.23162e-12	5.68503e-08	0.294	0.152
ENSG00000138031	ADCY3	0.351185	2.02627e-09	9.35304e-05	0.113	0.035
ENSG00000184182	UBE2F	0.350587	4.18188e-07	0.0193031	0.104	0.035
ENSG00000158747	NBL1	0.350523	0.000341108	1	0.12	0.056
ENSG00000183735	TBK1	0.350461	4.17839e-12	1.9287e-07	0.236	0.114
ENSG00000172115	CYCS	0.349445	3.56187e-07	0.0164412	0.369	0.231
ENSG00000103152	MPG	0.349297	2.24093e-08	0.00103439	0.191	0.09
ENSG00000132780	NASP	0.348702	7.64617e-09	0.000352939	0.324	0.194
ENSG00000148834	GSTO1	0.348639	1.36187e-05	0.628628	0.243	0.142
ENSG00000168785	TSPAN5	0.348384	1.07696e-08	0.000497116	0.168	0.074
ENSG00000103257	SLC7A5	0.348175	0.000554817	1	0.162	0.09
ENSG00000151690	MFSD6	0.347371	1.0281e-08	0.000474562	0.129	0.048
ENSG00000100906	NFKBIA	0.346037	7.02996e-17	3.24496e-12	0.686	0.443
ENSG00000005486	RHBDD2	0.345906	5.9808e-06	0.276068	0.126	0.053
ENSG00000158019	BABAM2	0.34499	3.94867e-08	0.00182267	0.117	0.04
ENSG00000150907	FOXO1	0.344722	8.44223e-08	0.00389685	0.136	0.054
ENSG00000115825	PRKD3	0.34422	1.57785e-05	0.728321	0.117	0.049
ENSG00000249859	PVT1	0.344097	1.1183e-11	5.16197e-07	0.191	0.083
ENSG00000174437	ATP2A2	0.34206	5.3326e-10	2.46147e-05	0.172	0.071
ENSG00000089692	LAG3	0.341404	3.56988e-05	1	0.22	0.126
ENSG00000127445	PIN1	0.340824	1.84113e-10	8.49847e-06	0.304	0.168
ENSG00000164346	NSA2	0.339819	2.57505e-08	0.00118862	0.337	0.203
ENSG00000165030	NFIL3	0.33979	6.67201e-12	3.07973e-07	0.149	0.055
ENSG00000084112	SSH1	0.339748	1.39691e-09	6.44802e-05	0.11	0.034
ENSG00000133313	CNDP2	0.338825	4.22025e-07	0.0194802	0.146	0.063
ENSG00000277734	TRAC	0.338141	2.20182e-11	1.01634e-06	0.722	0.524
ENSG00000154473	BUB3	0.338049	6.9999e-12	3.23108e-07	0.372	0.217
ENSG00000188389	PDCD1	0.337642	9.07146e-07	0.041873	0.113	0.042
ENSG00000115756	HPCAL1	0.336339	1.25975e-11	5.8149e-07	0.152	0.056
ENSG00000079263	SP140	0.335387	1.68216e-11	7.76469e-07	0.256	0.134
ENSG00000183011	NAA38	0.335297	3.37404e-05	1	0.233	0.143
ENSG00000140521	POLG	0.334539	0.000550357	1	0.126	0.061
ENSG00000170525	PFKFB3	0.333355	7.96111e-08	0.00367477	0.165	0.074
ENSG00000134193	REG4	0.331289	9.98118e-11	4.60721e-06	0.117	0.037
ENSG00000074706	IPCEF1	0.331272	2.60869e-05	1	0.227	0.132
ENSG00000124795	DEK	0.328565	9.39368e-10	4.33603e-05	0.547	0.371
ENSG00000076641	PAG1	0.328474	7.32065e-05	1	0.249	0.155
ENSG00000105939	ZC3HAV1	0.327104	2.73793e-09	0.00012638	0.356	0.214
ENSG00000174444	RPL4	0.326255	1.97761e-13	9.12846e-09	0.612	0.41
ENSG00000166295	ANAPC16	0.325675	1.40546e-09	6.48744e-05	0.502	0.346
ENSG00000196072	BLOC1S2	0.325672	8.71938e-06	0.402478	0.184	0.096
ENSG00000197694	SPTAN1	0.324931	3.553e-13	1.64003e-08	0.314	0.168
ENSG00000092820	EZR	0.324726	2.55109e-18	1.17756e-13	0.602	0.372
ENSG00000152234	ATP5F1A	0.324698	1.76998e-13	8.17005e-09	0.291	0.152
ENSG00000067225	PKM	0.324538	2.09114e-06	0.0965249	0.353	0.236
ENSG00000109320	NFKB1	0.323957	2.47325e-08	0.00114163	0.178	0.087
ENSG00000124766	SOX4	0.323923	4.12229e-10	1.90281e-05	0.136	0.05
ENSG00000156273	BACH1	0.323212	3.21123e-07	0.0148227	0.117	0.045
ENSG00000143970	ASXL2	0.322565	5.01049e-06	0.231279	0.172	0.086
ENSG00000100650	SRSF5	0.321997	2.87968e-11	1.32923e-06	0.638	0.46
ENSG00000229807	XIST	0.321217	9.62028e-07	0.0444063	0.366	0.246
ENSG00000196396	PTPN1	0.320657	1.12265e-08	0.000518205	0.243	0.13
ENSG00000009954	BAZ1B	0.320491	0.000329709	1	0.188	0.109
ENSG00000159352	PSMD4	0.320216	2.19773e-07	0.0101445	0.236	0.13
ENSG00000125691	RPL23	0.319647	1.52244e-12	7.02744e-08	0.803	0.595
ENSG00000114423	CBLB	0.319626	0.00371153	1	0.262	0.177
ENSG00000156531	PHF6	0.319466	0.000273348	1	0.123	0.06
ENSG00000196914	ARHGEF12	0.319323	0.000299837	1	0.11	0.049
ENSG00000176845	METRNL	0.318791	0.000411016	1	0.227	0.139
ENSG00000089775	ZBTB25	0.3187	1.16356e-09	5.3709e-05	0.149	0.059
ENSG00000173230	GOLGB1	0.318549	2.25214e-05	1	0.317	0.207
ENSG00000134308	YWHAQ	0.317977	2.91719e-06	0.134654	0.33	0.209
ENSG00000074201	CLNS1A	0.316922	2.25402e-08	0.00104043	0.181	0.086
ENSG00000051825	MPHOSPH9	0.316147	6.2689e-10	2.89366e-05	0.188	0.089
ENSG00000140365	COMMD4	0.315477	1.20655e-08	0.000556934	0.123	0.048
ENSG00000004487	KDM1A	0.315388	4.18246e-05	1	0.123	0.06
ENSG00000168675	LDLRAD4	0.315156	4.40505e-07	0.0203333	0.307	0.191
ENSG00000148908	RGS10	0.315018	1.0925e-08	0.000504288	0.333	0.207
ENSG00000135486	HNRNPA1	0.31407	3.76963e-11	1.74002e-06	0.654	0.463
ENSG00000254999	BRK1	0.312873	4.62768e-16	2.13609e-11	0.411	0.237
ENSG00000112419	PHACTR2	0.312855	1.32185e-11	6.10152e-07	0.175	0.073
ENSG00000150347	ARID5B	0.311256	7.50965e-13	3.46638e-08	0.346	0.197
ENSG00000196976	LAGE3	0.310988	3.02367e-07	0.013957	0.142	0.062
ENSG00000117000	RLF	0.309256	0.000620105	1	0.152	0.082
ENSG00000138670	RASGEF1B	0.308872	1.02533e-05	0.473283	0.133	0.062
ENSG00000135404	CD63	0.308182	1.60674e-10	7.41656e-06	0.602	0.429
ENSG00000225663	MCRIP1	0.307834	7.97942e-10	3.68322e-05	0.204	0.1
ENSG00000152492	CCDC50	0.307495	3.8395e-06	0.177228	0.113	0.046
ENSG00000146007	ZMAT2	0.307231	4.97642e-13	2.29706e-08	0.265	0.133
ENSG00000168036	CTNNB1	0.305866	8.6254e-12	3.9814e-07	0.236	0.119
ENSG00000168769	TET2	0.304346	4.58688e-05	1	0.11	0.047
ENSG00000151135	TMEM263	0.303775	5.00949e-08	0.00231233	0.113	0.041
ENSG00000108848	LUC7L3	0.303471	7.70112e-09	0.000355476	0.472	0.322
ENSG00000110696	C11orf58	0.301119	1.83829e-08	0.000848537	0.453	0.313
ENSG00000175606	TMEM70	0.30041	1.34199e-08	0.00061945	0.133	0.052
ENSG00000131507	NDFIP1	0.300379	4.26241e-08	0.00196749	0.265	0.151
ENSG00000198586	TLK1	0.300208	1.46469e-06	0.0676085	0.201	0.109
ENSG00000124126	PREX1	0.298475	3.27424e-13	1.51136e-08	0.288	0.156
ENSG00000076003	MCM6	0.29819	6.96434e-09	0.000321467	0.123	0.045
ENSG00000028203	VEZT	0.298114	1.03267e-07	0.0047667	0.146	0.065
ENSG00000197728	RPS26	0.298075	2.50573e-08	0.00115662	0.641	0.471
ENSG00000183495	EP400	0.297617	0.000527303	1	0.11	0.052
ENSG00000265491	RNF115	0.297351	1.37707e-09	6.35644e-05	0.278	0.156
ENSG00000110917	MLEC	0.296825	2.67141e-06	0.12331	0.168	0.087
ENSG00000136003	ISCU	0.296463	8.63461e-06	0.398565	0.294	0.186
ENSG00000148444	COMMD3	0.296428	1.56552e-05	0.722628	0.162	0.082
ENSG00000125656	CLPP	0.296197	1.20794e-09	5.57574e-05	0.217	0.112
ENSG00000164300	SERINC5	0.296159	1.18417e-05	0.546602	0.107	0.042
ENSG00000133794	ARNTL	0.295633	2.31024e-06	0.106638	0.117	0.05
ENSG00000100353	EIF3D	0.29513	2.65971e-09	0.000122769	0.265	0.149
ENSG00000111266	DUSP16	0.295048	3.46928e-08	0.00160139	0.159	0.074
ENSG00000139168	ZCRB1	0.294496	1.96855e-09	9.08665e-05	0.262	0.144
ENSG00000197958	RPL12	0.294297	9.46644e-07	0.0436962	0.932	0.881
ENSG00000180370	PAK2	0.294021	3.5262e-08	0.00162766	0.388	0.261
ENSG00000214078	CPNE1	0.292799	1.44682e-10	6.67837e-06	0.217	0.11
ENSG00000134954	ETS1	0.292461	1.26541e-07	0.00584099	0.592	0.435
ENSG00000103657	HERC1	0.291295	3.7249e-08	0.00171938	0.227	0.131
ENSG00000174748	RPL15	0.291217	1.85175e-07	0.00854749	0.909	0.792
ENSG00000127884	ECHS1	0.291087	1.17115e-13	5.4059e-09	0.23	0.11
ENSG00000213047	DENND1B	0.290828	6.50879e-10	3.00439e-05	0.159	0.069
ENSG00000156804	FBXO32	0.290305	2.19594e-05	1	0.129	0.065
ENSG00000135317	SNX14	0.289934	3.86985e-06	0.178628	0.142	0.07
ENSG00000171130	ATP6V0E2	0.289911	4.24436e-06	0.195916	0.142	0.068
ENSG00000137710	RDX	0.289858	2.46268e-07	0.0113675	0.146	0.067
ENSG00000162241	SLC25A45	0.289799	6.56771e-07	0.0303159	0.126	0.054
ENSG00000107960	STN1	0.28937	1.33946e-07	0.00618283	0.152	0.07
ENSG00000197111	PCBP2	0.289314	9.6036e-09	0.000443292	0.356	0.224
ENSG00000121851	POLR3GL	0.288953	1.03433e-13	4.77438e-09	0.307	0.168
ENSG00000081320	STK17B	0.287952	3.15871e-11	1.45803e-06	0.608	0.427
ENSG00000138182	KIF20B	0.287703	3.01862e-08	0.00139336	0.165	0.08
ENSG00000196419	XRCC6	0.287135	1.67834e-07	0.00774704	0.252	0.149
ENSG00000048740	CELF2	0.286966	1.08072e-06	0.049885	0.489	0.356
ENSG00000159256	MORC3	0.286895	9.3745e-06	0.432717	0.197	0.112
ENSG00000171314	PGAM1	0.285752	5.96388e-08	0.00275287	0.191	0.098
ENSG00000168300	PCMTD1	0.285708	2.97866e-10	1.37492e-05	0.239	0.127
ENSG00000188811	NHLRC3	0.284913	1.1487e-06	0.0530227	0.136	0.062
ENSG00000148154	UGCG	0.283892	4.45504e-07	0.020564	0.146	0.071
ENSG00000266094	RASSF5	0.283593	1.02859e-07	0.00474789	0.217	0.118
ENSG00000155368	DBI	0.283466	1.55234e-09	7.16544e-05	0.463	0.307
ENSG00000196937	FAM3C	0.280703	9.50393e-06	0.438692	0.129	0.062
ENSG00000135945	REV1	0.279935	1.57708e-06	0.0727965	0.129	0.059
ENSG00000125944	HNRNPR	0.279753	3.72851e-12	1.72104e-07	0.379	0.232
ENSG00000088832	FKBP1A	0.279348	5.37934e-07	0.0248305	0.233	0.133
ENSG00000033867	SLC4A7	0.279256	2.63635e-08	0.00121691	0.379	0.247
ENSG00000079805	DNM2	0.279217	3.02069e-05	1	0.194	0.111
ENSG00000161671	EMC10	0.27892	3.95389e-07	0.0182507	0.172	0.088
ENSG00000116095	PLEKHA3	0.278816	9.82285e-09	0.000453413	0.165	0.077
ENSG00000115839	RAB3GAP1	0.278706	7.94797e-06	0.36687	0.181	0.102
ENSG00000108349	CASC3	0.278469	1.35111e-08	0.000623658	0.142	0.063
ENSG00000027869	SH2D2A	0.277987	1.08376e-12	5.00253e-08	0.204	0.098
ENSG00000164611	PTTG1	0.277785	8.27727e-08	0.0038207	0.21	0.121
ENSG00000072501	SMC1A	0.27703	4.04498e-05	1	0.168	0.1
ENSG00000153815	CMIP	0.275984	5.60253e-10	2.58607e-05	0.181	0.086
ENSG00000163605	PPP4R2	0.275702	1.0355e-07	0.00477978	0.165	0.086
ENSG00000162434	JAK1	0.275686	1.38474e-09	6.39183e-05	0.57	0.407
ENSG00000169967	MAP3K2	0.275221	1.00888e-05	0.465688	0.233	0.14
ENSG00000097033	SH3GLB1	0.27511	3.49271e-13	1.6122e-08	0.291	0.157
ENSG00000163041	H3-3A	0.274968	1.57627e-08	0.000727589	0.654	0.484
ENSG00000125354	SEPTIN6	0.274956	1.81669e-12	8.38567e-08	0.447	0.284
ENSG00000109046	WSB1	0.274589	4.90207e-11	2.26275e-06	0.362	0.22
ENSG00000084754	HADHA	0.274297	1.32384e-09	6.11071e-05	0.288	0.169
ENSG00000173473	SMARCC1	0.27376	3.89799e-07	0.0179928	0.181	0.096
ENSG00000135185	TMEM243	0.273349	3.68006e-08	0.00169868	0.207	0.11
ENSG00000101132	PFDN4	0.273105	2.53118e-10	1.16837e-05	0.152	0.064
ENSG00000179295	PTPN11	0.272818	1.65728e-06	0.0764986	0.142	0.067
ENSG00000122026	RPL21	0.272549	6.51597e-09	0.000300771	0.935	0.809
ENSG00000151612	ZNF827	0.272358	3.92994e-07	0.0181402	0.12	0.05
ENSG00000164190	NIPBL	0.272076	1.54036e-05	0.711017	0.275	0.178
ENSG00000013441	CLK1	0.27206	7.82307e-10	3.61105e-05	0.362	0.234
ENSG00000144381	HSPD1	0.27199	7.18742e-09	0.000331764	0.511	0.356
ENSG00000131446	MGAT1	0.271528	9.31188e-06	0.429827	0.162	0.086
ENSG00000077097	TOP2B	0.271023	4.91313e-06	0.226785	0.172	0.093
ENSG00000239672	NME1	0.270128	4.23929e-05	1	0.117	0.053
ENSG00000111843	TMEM14C	0.270034	4.35101e-08	0.00200838	0.214	0.117
ENSG00000078618	NRDC	0.269727	2.02329e-08	0.00093393	0.22	0.119
ENSG00000106211	HSPB1	0.269387	0.00170544	1	0.262	0.179
ENSG00000058272	PPP1R12A	0.269104	1.34427e-09	6.20503e-05	0.421	0.271
ENSG00000108946	PRKAR1A	0.269027	1.043e-07	0.0048144	0.243	0.141
ENSG00000138688	KIAA1109	0.268538	8.81617e-12	4.06945e-07	0.227	0.117
ENSG00000174171	ENSG00000174171	0.267966	5.38609e-06	0.248616	0.1	0.041
ENSG00000047410	TPR	0.267355	2.99213e-08	0.00138114	0.414	0.274
ENSG00000114125	RNF7	0.266669	1.00203e-09	4.62527e-05	0.346	0.216
ENSG00000087365	SF3B2	0.266489	4.93567e-10	2.27826e-05	0.34	0.206
ENSG00000102096	PIM2	0.266281	7.31097e-07	0.0337467	0.113	0.047
ENSG00000198919	DZIP3	0.266167	7.07301e-09	0.000326483	0.123	0.05
ENSG00000136521	NDUFB5	0.266031	1.06936e-05	0.493604	0.181	0.099
ENSG00000198961	PJA2	0.265782	1.56835e-08	0.000723936	0.256	0.148
ENSG00000137504	CREBZF	0.265045	2.1301e-09	9.83235e-05	0.22	0.118
ENSG00000185418	TARS3	0.264895	4.29947e-12	1.98459e-07	0.191	0.09
ENSG00000130414	NDUFA10	0.264237	5.34147e-08	0.00246557	0.204	0.111
ENSG00000129675	ARHGEF6	0.264055	1.61781e-09	7.46765e-05	0.159	0.071
ENSG00000022840	RNF10	0.263755	7.42034e-05	1	0.133	0.069
ENSG00000167792	NDUFV1	0.263237	5.71016e-05	1	0.129	0.064
ENSG00000078808	SDF4	0.263181	1.93303e-10	8.92266e-06	0.172	0.081
ENSG00000185338	SOCS1	0.262686	2.47853e-08	0.00114406	0.408	0.268
ENSG00000162636	FAM102B	0.262673	1.94062e-07	0.00895769	0.104	0.039
ENSG00000121067	SPOP	0.262412	6.02358e-07	0.0278042	0.159	0.08
ENSG00000185022	MAFF	0.261243	3.06297e-06	0.141384	0.126	0.059
ENSG00000105677	TMEM147	0.261198	9.26967e-08	0.00427879	0.178	0.091
ENSG00000155849	ELMO1	0.261127	2.77538e-08	0.00128109	0.133	0.059
ENSG00000108639	SYNGR2	0.260979	9.69167e-08	0.00447358	0.159	0.077
ENSG00000079335	CDC14A	0.260945	1.18157e-09	5.454e-05	0.252	0.142
ENSG00000136146	MED4	0.260009	9.9589e-12	4.59693e-07	0.21	0.104
ENSG00000188229	TUBB4B	-0.260163	1.63068e-05	0.752706	0.204	0.196
ENSG00000140455	USP3	-0.261911	0.000104111	1	0.126	0.135
ENSG00000174886	NDUFA11	-0.264978	7.16852e-07	0.0330892	0.191	0.193
ENSG00000136286	MYO1G	-0.26612	4.10276e-07	0.0189379	0.113	0.117
ENSG00000060339	CCAR1	-0.266166	2.79346e-06	0.128943	0.097	0.11
ENSG00000243449	C4orf48	-0.269833	0.000502782	1	0.113	0.128
ENSG00000177105	RHOG	-0.270186	4.549e-06	0.209977	0.1	0.11
ENSG00000183918	SH2D1A	-0.270452	0.000223369	1	0.165	0.171
ENSG00000187193	MT1X	-0.27131	0.000276585	1	0.233	0.192
ENSG00000145703	IQGAP2	-0.27199	0.000687971	1	0.214	0.237
ENSG00000172175	MALT1	-0.272958	0.000834544	1	0.094	0.112
ENSG00000114857	NKTR	-0.275415	2.56236e-07	0.0118276	0.343	0.33
ENSG00000140853	NLRC5	-0.27619	0.000231615	1	0.123	0.139
ENSG00000106733	NMRK1	-0.27777	0.000385035	1	0.091	0.112
ENSG00000161547	SRSF2	-0.277988	1.2764e-06	0.0589173	0.382	0.38
ENSG00000139278	GLIPR1	-0.27905	3.29546e-05	1	0.188	0.202
ENSG00000115875	SRSF7	-0.27919	9.37196e-07	0.04326	0.702	0.67
ENSG00000198604	BAZ1A	-0.279736	3.35418e-07	0.0154826	0.165	0.17
ENSG00000100030	MAPK1	-0.279755	5.55458e-06	0.256394	0.133	0.144
ENSG00000143924	EML4	-0.281846	7.51479e-10	3.46875e-05	0.311	0.291
ENSG00000185862	EVI2B	-0.283079	9.35911e-10	4.32007e-05	0.197	0.191
ENSG00000138468	SENP7	-0.284924	0.00589743	1	0.104	0.127
ENSG00000133321	PLAAT4	-0.28653	1.12e-09	5.16982e-05	0.495	0.468
ENSG00000162909	CAPN2	-0.287758	0.00787122	1	0.1	0.133
ENSG00000140368	PSTPIP1	-0.287996	3.59384e-05	1	0.123	0.137
ENSG00000180448	ARHGAP45	-0.289283	2.03742e-08	0.000940455	0.126	0.135
ENSG00000176485	PLAAT3	-0.291109	1.46664e-05	0.676985	0.214	0.222
ENSG00000132432	SEC61G	-0.292109	1.32343e-11	6.10882e-07	0.223	0.209
ENSG00000146285	SCML4	-0.292393	1.88444e-06	0.0869837	0.152	0.156
ENSG00000111913	RIPOR2	-0.292438	1.72707e-05	0.7972	0.113	0.128
ENSG00000110848	CD69	-0.292935	1.29397e-09	5.97282e-05	0.628	0.583
ENSG00000005844	ITGAL	-0.29318	1.79162e-09	8.26994e-05	0.197	0.193
ENSG00000157303	SUSD3	-0.294538	5.54753e-06	0.256069	0.107	0.12
ENSG00000169442	CD52	-0.295775	9.19743e-08	0.00424544	0.78	0.735
ENSG00000226950	DANCR	-0.298787	4.74359e-06	0.218959	0.107	0.123
ENSG00000070831	CDC42	-0.30062	2.10858e-09	9.733e-05	0.437	0.432
ENSG00000197540	GZMM	-0.303559	1.64877e-08	0.000761054	0.294	0.285
ENSG00000211751	TRBC1	-0.304724	0.00627945	1	0.356	0.384
ENSG00000102786	INTS6	-0.305152	9.87124e-06	0.455646	0.162	0.165
ENSG00000230590	FTX	-0.306434	1.3462e-05	0.621391	0.107	0.121
ENSG00000246705	H2AJ	-0.31302	2.06185e-05	0.951727	0.139	0.154
ENSG00000034510	TMSB10	-0.313392	1.04214e-05	0.481043	0.951	0.951
ENSG00000013725	CD6	-0.313852	3.8105e-09	0.000175889	0.197	0.195
ENSG00000160789	LMNA	-0.319655	0.00132023	1	0.117	0.126
ENSG00000143321	HDGF	-0.31988	1.51152e-07	0.00697701	0.11	0.117
ENSG00000101347	SAMHD1	-0.321703	0.00804522	1	0.074	0.109
ENSG00000071054	MAP4K4	-0.325113	0.00828737	1	0.065	0.1
ENSG00000154451	GBP5	-0.325465	1.87332e-10	8.64707e-06	0.23	0.219
ENSG00000125868	DSTN	-0.325505	0.000534098	1	0.152	0.176
ENSG00000143384	MCL1	-0.325786	1.89625e-07	0.00875288	0.463	0.463
ENSG00000123240	OPTN	-0.326623	1.91359e-08	0.000883292	0.207	0.209
ENSG00000059804	SLC2A3	-0.326917	0.000223352	1	0.21	0.224
ENSG00000141556	TBCD	-0.328014	1.00263e-06	0.0462805	0.133	0.149
ENSG00000186517	ARHGAP30	-0.329885	5.28165e-07	0.0243795	0.155	0.173
ENSG00000136950	ARPC5L	-0.333904	7.77103e-10	3.58703e-05	0.22	0.221
ENSG00000110651	CD81	-0.336706	1.6045e-08	0.000740623	0.33	0.336
ENSG00000164691	TAGAP	-0.340296	8.92521e-07	0.0411979	0.184	0.2
ENSG00000167552	TUBA1A	-0.341222	0.00023308	1	0.249	0.27
ENSG00000164105	SAP30	-0.341784	0.00530383	1	0.065	0.111
ENSG00000145819	ARHGAP26	-0.342433	0.000644348	1	0.084	0.115
ENSG00000287070	ENSG00000287070	-0.342583	6.40005e-06	0.29542	0.126	0.139
ENSG00000126934	MAP2K2	-0.346736	6.6074e-06	0.304991	0.152	0.176
ENSG00000251562	MALAT1	-0.34716	5.56334e-34	2.56798e-29	1	0.993
ENSG00000163513	TGFBR2	-0.348445	6.02317e-07	0.0278023	0.23	0.25
ENSG00000114127	XRN1	-0.34971	2.16652e-10	1.00004e-05	0.152	0.158
ENSG00000051108	HERPUD1	-0.349886	0.000261254	1	0.269	0.304
ENSG00000108107	RPL28	-0.351129	4.45176e-12	2.05489e-07	0.994	0.988
ENSG00000146066	HIGD2A	-0.352192	2.87509e-08	0.00132711	0.214	0.238
ENSG00000164308	ERAP2	-0.352598	1.41131e-09	6.51445e-05	0.11	0.12
ENSG00000154217	PITPNC1	-0.353744	1.24042e-09	5.72564e-05	0.094	0.108
ENSG00000103365	GGA2	-0.354098	2.36052e-05	1	0.087	0.116
ENSG00000274265	ENSG00000274265	-0.354156	5.1589e-08	0.0023813	0.1	0.123
ENSG00000271204	ENSG00000271204	-0.356601	6.31967e-06	0.291709	0.113	0.136
ENSG00000067082	KLF6	-0.364626	3.42271e-06	0.157989	0.599	0.609
ENSG00000148175	STOM	-0.366991	4.21331e-05	1	0.097	0.128
ENSG00000160613	PCSK7	-0.36776	2.36143e-11	1.09001e-06	0.249	0.251
ENSG00000185811	IKZF1	-0.368313	3.05286e-09	0.000140917	0.424	0.432
ENSG00000134333	LDHA	-0.368983	5.74784e-07	0.0265315	0.45	0.475
ENSG00000178104	PDE4DIP	-0.369725	0.000360138	1	0.068	0.1
ENSG00000090382	LYZ	-0.37094	7.68128e-10	3.5456e-05	0.165	0.146
ENSG00000113387	SUB1	-0.371174	4.21925e-09	0.000194756	0.524	0.545
ENSG00000162777	DENND2D	-0.374228	0.000357428	1	0.065	0.101
ENSG00000173559	NABP1	-0.374383	0.000139064	1	0.113	0.143
ENSG00000123684	LPGAT1	-0.376253	0.00053824	1	0.065	0.105
ENSG00000189159	JPT1	-0.377115	5.26802e-08	0.00243166	0.23	0.244
ENSG00000163644	PPM1K	-0.377177	0.00105323	1	0.1	0.139
ENSG00000135114	OASL	-0.378418	0.00330825	1	0.065	0.107
ENSG00000078304	PPP2R5C	-0.378867	7.98909e-06	0.368768	0.392	0.423
ENSG00000112096	SOD2	-0.38169	4.88461e-05	1	0.104	0.113
ENSG00000118680	MYL12B	-0.381708	3.73363e-16	1.72341e-11	0.686	0.651
ENSG00000112378	PERP	-0.383159	0.00884032	1	0.058	0.105
ENSG00000185187	SIGIRR	-0.38508	6.66315e-07	0.0307565	0.1	0.128
ENSG00000026508	CD44	-0.387157	2.01147e-09	9.28475e-05	0.456	0.488
ENSG00000149311	ATM	-0.389666	0.000277626	1	0.204	0.242
ENSG00000239713	APOBEC3G	-0.390166	1.77139e-12	8.17654e-08	0.369	0.359
ENSG00000231389	HLA-DPA1	-0.392245	1.74732e-10	8.06547e-06	0.353	0.351
ENSG00000275066	SYNRG	-0.394654	3.41928e-06	0.157831	0.178	0.209
ENSG00000008324	SS18L2	-0.397003	4.19937e-07	0.0193839	0.091	0.126
ENSG00000235505	CASP4LP	-0.397396	1.25639e-08	0.000579937	0.188	0.207
ENSG00000204389	HSPA1A	-0.398149	5.67706e-05	1	0.469	0.433
ENSG00000168685	IL7R	-0.398163	0.00764278	1	0.291	0.331
ENSG00000120306	CYSTM1	-0.39951	2.41825e-05	1	0.129	0.143
ENSG00000137642	SORL1	-0.399586	0.0048377	1	0.058	0.109
ENSG00000103769	RAB11A	-0.400457	0.000120412	1	0.094	0.134
ENSG00000267519	MIR23AHG	-0.404297	1.23109e-06	0.0568259	0.324	0.32
ENSG00000020633	RUNX3	-0.407153	1.45907e-09	6.7349e-05	0.359	0.385
ENSG00000205413	SAMD9	-0.409913	9.58429e-06	0.442401	0.129	0.158
ENSG00000131018	SYNE1	-0.411804	3.58678e-06	0.165562	0.165	0.195
ENSG00000160213	CSTB	-0.427303	4.5355e-05	1	0.252	0.309
ENSG00000189067	LITAF	-0.427961	1.53141e-06	0.0706885	0.175	0.209
ENSG00000169508	GPR183	-0.428035	0.001925	1	0.113	0.168
ENSG00000168234	TTC39C	-0.435794	9.07295e-05	1	0.084	0.142
ENSG00000174718	RESF1	-0.436201	2.94056e-09	0.000135733	0.498	0.519
ENSG00000121579	NAA50	-0.43725	3.82536e-05	1	0.094	0.138
ENSG00000081870	HSPB11	-0.437668	6.10635e-07	0.0281863	0.12	0.157
ENSG00000153317	ASAP1	-0.43813	3.33365e-06	0.153878	0.065	0.103
ENSG00000117602	RCAN3	-0.439004	0.000491715	1	0.107	0.162
ENSG00000135899	SP110	-0.442697	1.01571e-05	0.468842	0.165	0.216
ENSG00000164692	COL1A2	-0.442709	0.00132001	1	0.168	0.227
ENSG00000204388	HSPA1B	-0.444855	0.000125297	1	0.375	0.391
ENSG00000125347	IRF1	-0.447557	0.00015818	1	0.291	0.357
ENSG00000101096	NFATC2	-0.449289	1.01994e-06	0.0470794	0.084	0.127
ENSG00000185499	MUC1	-0.456574	4.54941e-05	1	0.126	0.153
ENSG00000172183	ISG20	-0.45698	1.41205e-09	6.51789e-05	0.291	0.328
ENSG00000186810	CXCR3	-0.45712	1.66994e-05	0.770826	0.055	0.1
ENSG00000171530	TBCA	-0.457408	2.39396e-07	0.0110503	0.194	0.237
ENSG00000168209	DDIT4	-0.458173	4.95759e-05	1	0.311	0.356
ENSG00000166441	RPL27A	-0.458389	2.91183e-15	1.34407e-10	0.825	0.827
ENSG00000163635	ATXN7	-0.458909	6.53903e-06	0.301835	0.133	0.182
ENSG00000008517	IL32	-0.46003	6.69328e-10	3.08955e-05	0.706	0.78
ENSG00000163519	TRAT1	-0.463044	2.13566e-06	0.0985797	0.087	0.134
ENSG00000172116	CD8B	-0.466978	9.7999e-13	4.52354e-08	0.278	0.287
ENSG00000131370	SH3BP5	-0.467693	0.000134414	1	0.052	0.107
ENSG00000245532	NEAT1	-0.468169	5.79064e-14	2.6729e-09	0.832	0.731
ENSG00000223865	HLA-DPB1	-0.473614	4.62834e-16	2.13639e-11	0.476	0.464
ENSG00000159023	EPB41	-0.477425	6.36894e-08	0.00293984	0.133	0.173
ENSG00000136167	LCP1	-0.477476	3.04872e-12	1.40726e-07	0.566	0.597
ENSG00000129625	REEP5	-0.478015	1.29102e-09	5.95923e-05	0.217	0.266
ENSG00000151883	PARP8	-0.480295	7.74578e-09	0.000357537	0.201	0.243
ENSG00000159733	ZFYVE28	-0.48143	1.08852e-07	0.00502452	0.071	0.119
ENSG00000122042	UBL3	-0.482839	0.000177406	1	0.094	0.156
ENSG00000240065	PSMB9	-0.483824	1.39239e-12	6.42715e-08	0.453	0.491
ENSG00000110876	SELPLG	-0.488182	2.59946e-09	0.000119989	0.129	0.175
ENSG00000177606	JUN	-0.48923	1.47178e-16	6.79357e-12	0.757	0.668
ENSG00000121966	CXCR4	-0.49265	6.11943e-17	2.82467e-12	0.757	0.702
ENSG00000163191	S100A11	-0.494995	1.02669e-13	4.73909e-09	0.657	0.613
ENSG00000145675	PIK3R1	-0.495416	9.81163e-06	0.452895	0.298	0.357
ENSG00000133302	SLF1	-0.496089	2.72565e-06	0.125813	0.091	0.136
ENSG00000064666	CNN2	-0.497598	7.95348e-06	0.367125	0.113	0.168
ENSG00000135821	GLUL	-0.50127	3.10395e-07	0.0143275	0.12	0.151
ENSG00000137309	HMGA1	-0.502958	0.000169806	1	0.068	0.134
ENSG00000150867	PIP4K2A	-0.5065	2.64987e-07	0.0122315	0.184	0.248
ENSG00000113140	SPARC	-0.514519	0.000115261	1	0.084	0.127
ENSG00000273319	ENSG00000273319	-0.51815	6.92643e-08	0.00319717	0.152	0.2
ENSG00000163754	GYG1	-0.524703	9.80714e-08	0.00452688	0.074	0.129
ENSG00000159388	BTG2	-0.531104	1.63043e-08	0.000752589	0.398	0.403
ENSG00000164266	SPINK1	-0.53707	8.81408e-13	4.06849e-08	0.146	0.122
ENSG00000101439	CST3	-0.537407	3.72568e-08	0.00171974	0.113	0.13
ENSG00000150593	PDCD4	-0.546744	3.47392e-10	1.60353e-05	0.298	0.346
ENSG00000168542	COL3A1	-0.551481	1.43816e-05	0.66384	0.123	0.186
ENSG00000084207	GSTP1	-0.551671	4.4345e-11	2.04692e-06	0.333	0.349
ENSG00000054654	SYNE2	-0.563555	1.38438e-07	0.00639015	0.314	0.394
ENSG00000162772	ATF3	-0.568542	1.68381e-08	0.000777228	0.197	0.189
ENSG00000164713	BRI3	-0.572599	9.79689e-07	0.0452215	0.181	0.2
ENSG00000178773	CPNE7	-0.574558	1.41357e-05	0.652491	0.032	0.106
ENSG00000130066	SAT1	-0.576385	7.87002e-10	3.63272e-05	0.417	0.443
ENSG00000105374	NKG7	-0.589106	2.70346e-07	0.0124789	0.437	0.572
ENSG00000117091	CD48	-0.591782	4.38917e-12	2.026e-07	0.291	0.376
ENSG00000196735	HLA-DQA1	-0.59486	4.82648e-13	2.22785e-08	0.159	0.196
ENSG00000142089	IFITM3	-0.596387	6.39149e-11	2.95025e-06	0.129	0.13
ENSG00000187118	CMC1	-0.597192	2.26798e-09	0.000104688	0.149	0.189
ENSG00000140416	TPM1	-0.598211	9.46417e-07	0.0436857	0.081	0.112
ENSG00000080822	CLDND1	-0.601955	4.82492e-08	0.00222713	0.097	0.142
ENSG00000103187	COTL1	-0.606953	8.37858e-16	3.86747e-11	0.398	0.433
ENSG00000170345	FOS	-0.607588	6.14967e-06	0.283862	0.417	0.475
ENSG00000102007	PLP2	-0.618988	8.06968e-09	0.000372488	0.162	0.247
ENSG00000163435	ELF3	-0.619414	7.89022e-08	0.00364205	0.081	0.11
ENSG00000160888	IER2	-0.62031	1.20145e-09	5.54579e-05	0.392	0.431
ENSG00000173457	PPP1R14B	-0.622054	4.66892e-09	0.000215512	0.249	0.297
ENSG00000170421	KRT8	-0.630039	7.15526e-08	0.0033028	0.104	0.113
ENSG00000026025	VIM	-0.641008	8.31009e-17	3.83586e-12	0.686	0.772
ENSG00000060138	YBX3	-0.649497	1.21245e-05	0.559655	0.049	0.132
ENSG00000122694	GLIPR2	-0.651492	8.16711e-08	0.00376986	0.087	0.18
ENSG00000132002	DNAJB1	-0.65287	6.8091e-11	3.14301e-06	0.537	0.539
ENSG00000062716	VMP1	-0.653176	1.12102e-14	5.17454e-10	0.311	0.318
ENSG00000002586	CD99	-0.654999	7.3951e-15	3.4135e-10	0.35	0.425
ENSG00000188042	ARL4C	-0.657129	5.50926e-11	2.54302e-06	0.301	0.392
ENSG00000176083	ZNF683	-0.66003	3.25154e-08	0.00150088	0.136	0.192
ENSG00000225783	MIAT	-0.666024	1.56592e-06	0.0722811	0.055	0.138
ENSG00000235162	C12orf75	-0.693784	5.54166e-09	0.000255798	0.188	0.265
ENSG00000125740	FOSB	-0.704786	5.66498e-08	0.0026149	0.317	0.4
ENSG00000142227	EMP3	-0.70528	5.31569e-10	2.45367e-05	0.256	0.381
ENSG00000178607	ERN1	-0.715242	3.58675e-09	0.000165561	0.1	0.179
ENSG00000184007	PTP4A2	-0.72786	2.68784e-14	1.24068e-09	0.236	0.327
ENSG00000213203	GIMAP1	-0.728742	4.77188e-10	2.20265e-05	0.052	0.145
ENSG00000245164	LINC00861	-0.730397	5.39199e-11	2.48889e-06	0.016	0.105
ENSG00000196126	HLA-DRB1	-0.742907	9.01415e-15	4.16084e-10	0.366	0.425
ENSG00000227191	TRGC2	-0.74893	1.02925e-07	0.00475093	0.117	0.212
ENSG00000145649	GZMA	-0.74928	4.84085e-20	2.23449e-15	0.447	0.651
ENSG00000127824	TUBA4A	-0.753162	2.8671e-10	1.32342e-05	0.233	0.337
ENSG00000108821	COL1A1	-0.759245	1.84475e-09	8.51516e-05	0.139	0.228
ENSG00000163508	EOMES	-0.765295	7.95611e-10	3.67246e-05	0.029	0.128
ENSG00000197971	MBP	-0.765985	1.72818e-10	7.97712e-06	0.129	0.25
ENSG00000019582	CD74	-0.775821	2.06896e-19	9.55012e-15	0.482	0.539
ENSG00000120738	EGR1	-0.776653	9.35485e-07	0.0431811	0.11	0.154
ENSG00000135046	ANXA1	-0.778402	5.56615e-13	2.56928e-08	0.369	0.499
ENSG00000204287	HLA-DRA	-0.785483	3.16686e-17	1.46179e-12	0.353	0.384
ENSG00000164483	SAMD3	-0.790896	2.18961e-12	1.0107e-07	0.055	0.149
ENSG00000181104	F2R	-0.792713	6.09241e-10	2.81219e-05	0.023	0.13
ENSG00000145220	LYAR	-0.799258	1.00635e-10	4.64522e-06	0.049	0.167
ENSG00000197956	S100A6	-0.81683	5.62452e-18	2.59622e-13	0.848	0.834
ENSG00000256039	LINC02446	-0.835669	4.67138e-05	1	0.091	0.185
ENSG00000165929	TC2N	-0.848508	2.8219e-11	1.30256e-06	0.042	0.159
ENSG00000171345	KRT19	-0.859496	4.92849e-14	2.27494e-09	0.191	0.173
ENSG00000127152	BCL11B	-0.8662	2.06168e-13	9.5165e-09	0.23	0.387
ENSG00000145779	TNFAIP8	-0.894684	2.48089e-15	1.14515e-10	0.1	0.241
ENSG00000271503	CCL5	-0.897034	1.86128e-40	8.59148e-36	0.673	0.836
ENSG00000197747	S100A10	-0.900929	4.80919e-27	2.21987e-22	0.605	0.669
ENSG00000158050	DUSP2	-0.901493	1.47661e-13	6.81586e-09	0.356	0.44
ENSG00000139187	KLRG1	-0.903143	3.27195e-15	1.5103e-10	0.049	0.147
ENSG00000276085	CCL3L3	-0.90648	7.67588e-10	3.54311e-05	0.039	0.119
ENSG00000100097	LGALS1	-0.917095	1.45874e-12	6.73339e-08	0.285	0.461
ENSG00000077984	CST7	-0.931341	5.86131e-20	2.70552e-15	0.343	0.471
ENSG00000167106	FAM102A	-0.950168	1.16438e-12	5.37467e-08	0.084	0.232
ENSG00000127528	KLF2	-0.968311	4.74046e-07	0.0218815	0.094	0.165
ENSG00000182718	ANXA2	-1.01365	1.93485e-12	8.93108e-08	0.207	0.316
ENSG00000179144	GIMAP7	-1.05138	2.04011e-19	9.41694e-15	0.175	0.322
ENSG00000111537	IFNG	-1.06829	4.85126e-09	0.000223929	0.139	0.229
ENSG00000124942	AHNAK	-1.09845	3.52527e-19	1.62723e-14	0.204	0.413
ENSG00000133574	GIMAP4	-1.10681	2.57025e-16	1.1864e-11	0.126	0.303
ENSG00000165949	IFI27	-1.1277	1.49335e-15	6.89315e-11	0.194	0.204
ENSG00000100450	GZMH	-1.25256	2.79476e-24	1.29004e-19	0.285	0.45
ENSG00000148346	LCN2	-1.31275	5.55607e-07	0.0256463	0.055	0.113
ENSG00000275302	CCL4	-1.44205	4.80645e-25	2.21861e-20	0.469	0.647
ENSG00000135916	ITM2C	-1.51751	5.65405e-24	2.60985e-19	0.068	0.281
ENSG00000276070	CCL4L2	-1.61935	1.29209e-16	5.96415e-12	0.107	0.306
ENSG00000113088	GZMK	-2.78239	3.65892e-56	1.68892e-51	0.052	0.443
DEGs, Differentially expressed genes.
