# Supplementary material for: Single-cell RNA-seq and spatial transcriptomics characterize CD8+ exhausted T cells in pancreatic ductal adenocarcinoma
Source: iScience. 2026 Jul 27;29(8):116934. doi: 10.1016/j.isci.2026.116934 (PMC13429902; doi:10.1016/j.isci.2026.116934)
Supplement: Table S10. DEGs between CD8_Tex cells and CD8_other cells in PBMC [file mmc11.xlsx]

## Sheet: Sheet1
Supplementary Table 10. DEGs between CD8_Tex cells and CD8_other cells in PBMC.
GeneID	GeneName	log2FC	Pvlaue	Qvalue	pct.1	pct.2
ENSG00000134545	KLRC1	2.32894	4.6853e-130	2.16269e-125	0.693	0.062
ENSG00000188404	SELL	2.21701	7.15821e-149	3.30416e-144	0.811	0.186
ENSG00000109321	AREG	2.11286	2.11267e-96	9.75186e-92	0.452	0.041
ENSG00000143184	XCL1	1.81547	1.29439e-134	5.97477e-130	0.539	0.03
ENSG00000143185	XCL2	1.62354	2.92775e-97	1.35142e-92	0.706	0.238
ENSG00000158869	FCER1G	1.61275	2.00754e-86	9.26658e-82	0.772	0.175
ENSG00000168685	IL7R	1.42571	4.28279e-42	1.97689e-37	0.702	0.262
ENSG00000100385	IL2RB	1.41269	2.27505e-87	1.05014e-82	0.702	0.347
ENSG00000100906	NFKBIA	1.39017	9.03685e-62	4.17132e-57	0.68	0.338
ENSG00000173762	CD7	1.3661	2.31283e-70	1.06758e-65	0.864	0.512
ENSG00000227507	LTB	1.35063	1.01566e-28	4.68821e-24	0.526	0.23
ENSG00000113088	GZMK	1.33595	9.30035e-49	4.29295e-44	0.654	0.193
ENSG00000111796	KLRB1	1.25692	5.40637e-47	2.49553e-42	0.855	0.396
ENSG00000081059	TCF7	1.24177	1.13001e-51	5.21603e-47	0.61	0.184
ENSG00000186891	TNFRSF18	1.22106	1.11742e-58	5.15789e-54	0.329	0.027
ENSG00000074966	TXK	1.18814	2.97867e-44	1.37492e-39	0.618	0.218
ENSG00000196542	SPTSSB	1.18312	9.68885e-110	4.47228e-105	0.32	0.002
ENSG00000124766	SOX4	1.11066	1.70948e-69	7.89081e-65	0.263	0.006
ENSG00000142089	IFITM3	1.10233	6.82912e-42	3.15225e-37	0.513	0.126
ENSG00000115604	IL18R1	1.0831	3.63169e-46	1.67635e-41	0.513	0.13
ENSG00000143110	C1orf162	1.07075	3.01978e-43	1.3939e-38	0.623	0.196
ENSG00000171604	CXXC5	1.06076	1.32369e-46	6.11001e-42	0.469	0.091
ENSG00000026508	CD44	1.05226	1.7864e-54	8.24584e-50	0.794	0.462
ENSG00000152558	TMEM123	0.995229	2.60816e-39	1.2039e-34	0.605	0.235
ENSG00000185338	SOCS1	0.976033	6.13708e-29	2.83281e-24	0.487	0.191
ENSG00000182568	SATB1	0.958884	1.44878e-36	6.68745e-32	0.504	0.163
ENSG00000149294	NCAM1	0.936521	1.80569e-29	8.33487e-25	0.386	0.117
ENSG00000196781	TLE1	0.914036	2.65635e-36	1.22614e-31	0.329	0.052
ENSG00000128040	SPINK2	0.897995	5.46947e-55	2.52465e-50	0.175	0.002
ENSG00000148180	GSN	0.889398	2.7034e-42	1.24786e-37	0.316	0.037
ENSG00000042493	CAPG	0.87745	2.12885e-53	9.82656e-49	0.289	0.018
ENSG00000103187	COTL1	0.869998	2.96046e-23	1.36652e-18	0.592	0.271
ENSG00000140678	ITGAX	0.858292	5.4826e-22	2.53071e-17	0.373	0.129
ENSG00000150045	KLRF1	0.851291	2.34511e-22	1.08248e-17	0.737	0.454
ENSG00000180549	FUT7	0.849998	4.88022e-44	2.25266e-39	0.263	0.02
ENSG00000169508	GPR183	0.847107	1.93289e-26	8.92204e-22	0.351	0.085
ENSG00000211829	TRDC	0.843993	8.76019e-31	4.04362e-26	0.776	0.4
ENSG00000145287	PLAC8	0.814238	3.52567e-28	1.62741e-23	0.873	0.603
ENSG00000118503	TNFAIP3	0.813616	4.08334e-21	1.88483e-16	0.412	0.26
ENSG00000109906	ZBTB16	0.804751	2.04678e-20	9.44773e-16	0.316	0.087
ENSG00000115738	ID2	0.801844	2.41337e-28	1.11399e-23	0.877	0.713
ENSG00000145687	SSBP2	0.784625	6.83901e-34	3.15682e-29	0.263	0.036
ENSG00000107485	GATA3	0.773845	2.67055e-25	1.2327e-20	0.421	0.163
ENSG00000261971	MMP25-AS1	0.761953	6.02508e-25	2.78112e-20	0.373	0.112
ENSG00000089327	FXYD5	0.760172	7.19834e-31	3.32268e-26	0.75	0.555
ENSG00000162434	JAK1	0.753313	5.51905e-33	2.54754e-28	0.904	0.748
ENSG00000074054	CLASP1	0.743413	4.22145e-26	1.94858e-21	0.307	0.089
ENSG00000196352	CD55	0.742965	1.91005e-19	8.81659e-15	0.412	0.157
ENSG00000267121	FMNL1-DT	0.740165	1.05498e-24	4.8697e-20	0.355	0.104
ENSG00000007264	MATK	0.737025	3.27618e-23	1.51225e-18	0.662	0.413
ENSG00000107968	MAP3K8	0.733102	1.5899e-16	7.3388e-12	0.412	0.196
ENSG00000289083	LINC02256.1	0.731994	6.19982e-25	2.86178e-20	0.412	0.126
ENSG00000170345	FOS	0.726765	3.54668e-23	1.63711e-18	0.377	0.117
ENSG00000133112	TPT1	0.724474	5.23267e-64	2.41535e-59	1	0.993
ENSG00000115607	IL18RAP	0.708503	4.28126e-26	1.97619e-21	0.32	0.074
ENSG00000144218	AFF3	0.706689	1.19945e-54	5.53654e-50	0.197	0.004
ENSG00000124813	RUNX2	0.705435	2.02379e-23	9.34159e-19	0.268	0.06
ENSG00000221946	FXYD7	0.70258	1.31894e-27	6.0881e-23	0.154	0.019
ENSG00000156299	TIAM1	0.699124	5.41035e-44	2.49737e-39	0.202	0.008
ENSG00000221869	CEBPD	0.698186	2.43791e-12	1.12532e-07	0.382	0.174
ENSG00000136068	FLNB	0.693783	5.90998e-31	2.72799e-26	0.224	0.024
ENSG00000102409	BEX4	0.686553	1.96369e-25	9.06418e-21	0.303	0.065
ENSG00000141753	IGFBP4	0.669742	2.64744e-49	1.22203e-44	0.193	0.005
ENSG00000234741	GAS5	0.660785	7.32023e-20	3.37895e-15	0.763	0.513
ENSG00000115523	GNLY	0.656905	1.71906e-12	7.93501e-08	0.851	0.845
ENSG00000125354	SEPTIN6	0.653623	6.34211e-18	2.92745e-13	0.724	0.501
ENSG00000172543	CTSW	0.639552	1.70885e-16	7.88787e-12	0.855	0.752
ENSG00000182472	CAPN12	0.631743	2.83673e-23	1.30941e-18	0.272	0.057
ENSG00000120129	DUSP1	0.621822	8.1991e-11	3.78462e-06	0.487	0.271
ENSG00000122986	HVCN1	0.616909	1.61591e-23	7.45887e-19	0.211	0.031
ENSG00000133639	BTG1	0.611611	1.26907e-31	5.85791e-27	1	0.961
ENSG00000167664	TMIGD2	0.602089	1.57051e-25	7.2493e-21	0.206	0.025
ENSG00000175061	SNHG29	0.601182	1.44703e-17	6.67933e-13	0.759	0.6
ENSG00000168209	DDIT4	0.598182	1.25574e-11	5.79635e-07	0.583	0.376
ENSG00000171657	GPR82	0.596451	1.40505e-23	6.48557e-19	0.211	0.032
ENSG00000138326	RPS24	0.586698	2.56216e-44	1.18267e-39	1	0.985
ENSG00000084070	SMAP2	0.584757	3.69189e-15	1.70414e-10	0.684	0.433
ENSG00000245904	BTG1-DT	0.579798	1.26765e-13	5.85134e-09	0.294	0.102
ENSG00000158710	TAGLN2	0.576559	1.16455e-16	5.37544e-12	0.702	0.563
ENSG00000070081	NUCB2	0.575926	1.12707e-11	5.20244e-07	0.469	0.251
ENSG00000152219	ARL14EP	0.572154	7.91354e-16	3.65281e-11	0.368	0.145
ENSG00000185022	MAFF	0.571358	1.90798e-20	8.80706e-16	0.202	0.033
ENSG00000184014	DENND5A	0.571215	4.05775e-24	1.87302e-19	0.202	0.027
ENSG00000265972	TXNIP	0.567901	4.37152e-13	2.01785e-08	1	0.993
ENSG00000113719	ERGIC1	0.566847	3.07116e-14	1.41762e-09	0.346	0.144
ENSG00000104043	ATP8B4	0.565154	6.60962e-28	3.05093e-23	0.193	0.018
ENSG00000141622	RNF165	0.564627	4.04698e-16	1.86804e-11	0.184	0.036
ENSG00000011600	TYROBP	0.563832	6.02862e-30	2.78275e-25	0.864	0.498
ENSG00000141655	TNFRSF11A	0.562965	4.31223e-48	1.99048e-43	0.154	0.001
ENSG00000160932	LY6E	0.562883	5.94025e-14	2.74196e-09	0.732	0.501
ENSG00000160991	ORAI2	0.562607	4.9122e-13	2.26742e-08	0.228	0.069
ENSG00000152518	ZFP36L2	0.561073	2.87004e-14	1.32478e-09	0.956	0.88
ENSG00000121413	ZSCAN18	0.558046	1.02131e-29	4.71428e-25	0.18	0.014
ENSG00000008282	SYPL1	0.548589	9.76581e-17	4.5078e-12	0.263	0.072
ENSG00000145675	PIK3R1	0.547118	4.6273e-12	2.13591e-07	0.715	0.501
ENSG00000169189	NSMCE1	0.54706	3.33584e-12	1.53979e-07	0.32	0.136
ENSG00000130811	EIF3G	0.544821	1.88306e-15	8.69204e-11	0.75	0.647
ENSG00000125844	RRBP1	0.544563	9.23499e-14	4.26278e-09	0.351	0.195
ENSG00000132329	RAMP1	0.542372	4.65641e-22	2.14935e-17	0.162	0.017
ENSG00000164543	STK17A	0.538261	2.29446e-13	1.0591e-08	0.636	0.499
ENSG00000109320	NFKB1	0.537694	6.02875e-15	2.78281e-10	0.276	0.091
ENSG00000121858	TNFSF10	0.537694	7.9622e-12	3.67527e-07	0.298	0.12
ENSG00000180992	MRPL14	0.535953	6.00591e-13	2.77227e-08	0.39	0.173
ENSG00000110848	CD69	0.53159	1.39453e-08	0.000643703	0.482	0.319
ENSG00000167851	CD300A	0.529601	1.82045e-09	8.40301e-05	0.443	0.246
ENSG00000081985	IL12RB2	0.5277	1.87034e-29	8.63329e-25	0.171	0.012
ENSG00000196628	TCF4	0.525589	5.9789e-29	2.7598e-24	0.14	0.006
ENSG00000156508	EEF1A1	0.524631	4.75209e-28	2.19352e-23	1	0.994
ENSG00000214063	TSPAN4	0.522937	9.5419e-22	4.40444e-17	0.136	0.013
ENSG00000269893	SNHG8	0.521728	5.04342e-12	2.32799e-07	0.478	0.277
ENSG00000126353	CCR7	0.518213	6.13379e-25	2.8313e-20	0.197	0.026
ENSG00000133134	BEX2	0.512514	8.15067e-18	3.76227e-13	0.197	0.036
ENSG00000115306	SPTBN1	0.512421	1.26588e-09	5.84318e-05	0.338	0.17
ENSG00000196684	HSH2D	0.509245	2.94756e-11	1.36057e-06	0.338	0.15
ENSG00000114942	EEF1B2	0.508754	7.24246e-19	3.34305e-14	0.952	0.879
ENSG00000147044	CASK	0.508342	1.03509e-11	4.77786e-07	0.193	0.063
ENSG00000169567	HINT1	0.506928	1.28581e-15	5.93516e-11	0.921	0.767
ENSG00000187118	CMC1	0.50586	2.51515e-08	0.00116097	0.798	0.634
ENSG00000189013	KIR2DL4	0.505207	5.029e-16	2.32133e-11	0.105	0.011
ENSG00000137818	RPLP1	0.502522	1.13363e-31	5.23274e-27	1	0.994
ENSG00000135404	CD63	0.502057	5.78748e-14	2.67144e-09	0.899	0.723
ENSG00000150782	IL18	0.500262	2.81833e-38	1.30091e-33	0.154	0.004
ENSG00000168229	PTGDR	0.499533	1.09324e-10	5.04629e-06	0.57	0.355
ENSG00000158050	DUSP2	0.493894	5.52535e-06	0.255045	0.5	0.401
ENSG00000159445	THEM4	0.491281	2.16306e-11	9.98446e-07	0.224	0.078
ENSG00000158528	PPP1R9A	0.489821	5.2784e-33	2.43646e-28	0.114	0.002
ENSG00000070756	PABPC1	0.487127	2.25471e-14	1.04075e-09	0.855	0.728
ENSG00000236790	LINC00299	0.486137	1.34369e-10	6.20234e-06	0.368	0.18
ENSG00000123684	LPGAT1	0.485435	9.93838e-10	4.58746e-05	0.373	0.22
ENSG00000140612	SEC11A	0.483615	6.40349e-13	2.95579e-08	0.636	0.477
ENSG00000186827	TNFRSF4	0.483192	5.52586e-13	2.55068e-08	0.101	0.014
ENSG00000089157	RPLP0	0.481337	2.05722e-14	9.49593e-10	0.961	0.847
ENSG00000168028	RPSA	0.481105	8.43704e-23	3.89445e-18	0.996	0.96
ENSG00000265148	TSPOAP1-AS1	0.480356	6.1018e-15	2.81653e-10	0.259	0.077
ENSG00000080822	CLDND1	0.479051	1.54044e-11	7.11051e-07	0.408	0.208
ENSG00000132475	H3-3B	0.472367	1.75994e-15	8.12372e-11	0.991	0.971
ENSG00000139146	SINHCAF	0.471837	3.26125e-10	1.50536e-05	0.294	0.131
ENSG00000161016	RPL8	0.471836	1.73867e-25	8.02553e-21	1	0.98
ENSG00000234389	ENSG00000234389	0.471095	8.79411e-12	4.05927e-07	0.162	0.038
ENSG00000177200	CHD9	0.467182	4.28002e-11	1.97561e-06	0.434	0.227
ENSG00000082512	TRAF5	0.466342	7.8888e-12	3.64139e-07	0.316	0.129
ENSG00000150593	PDCD4	0.463979	5.02578e-08	0.00231985	0.588	0.418
ENSG00000163453	IGFBP7	0.46377	2.19275e-14	1.01215e-09	0.303	0.114
ENSG00000117139	KDM5B	0.462895	2.8852e-07	0.0133178	0.259	0.131
ENSG00000140563	MCTP2	0.460733	5.34734e-10	2.46828e-05	0.399	0.214
ENSG00000128487	SPECC1	0.459519	7.93308e-14	3.66183e-09	0.18	0.041
ENSG00000270055	ENSG00000270055	0.458336	3.66112e-11	1.68994e-06	0.259	0.095
ENSG00000103152	MPG	0.458201	1.32669e-11	6.12386e-07	0.373	0.182
ENSG00000182511	FES	0.456398	6.83635e-20	3.15559e-15	0.184	0.029
ENSG00000157514	TSC22D3	0.456058	2.0762e-09	9.58353e-05	0.877	0.729
ENSG00000197321	SVIL	0.455607	2.54913e-11	1.17665e-06	0.224	0.072
ENSG00000130303	BST2	0.449403	2.18449e-09	0.000100834	0.684	0.489
ENSG00000276141	WHAMMP3	0.448332	1.28995e-13	5.95427e-09	0.211	0.056
ENSG00000184384	MAML2	0.447004	3.46351e-10	1.59872e-05	0.268	0.109
ENSG00000099204	ABLIM1	0.446944	3.72002e-10	1.71712e-05	0.289	0.126
ENSG00000198574	SH2D1B	0.445083	6.97896e-11	3.22142e-06	0.307	0.133
ENSG00000145425	RPS3A	0.441406	4.33824e-26	2.00249e-21	1	0.982
ENSG00000137880	GCHFR	0.439239	2.72771e-10	1.25908e-05	0.228	0.093
ENSG00000109046	WSB1	0.438193	3.39474e-09	0.000156698	0.557	0.365
ENSG00000289191	ENSG00000289191	0.437005	9.61806e-11	4.4396e-06	0.276	0.113
ENSG00000122862	SRGN	0.435504	5.36569e-12	2.47675e-07	0.925	0.897
ENSG00000204628	RACK1	0.435503	1.39824e-19	6.45416e-15	1	0.965
ENSG00000140564	FURIN	0.434823	2.37966e-09	0.000109843	0.202	0.075
ENSG00000117602	RCAN3	0.433225	1.03281e-08	0.000476734	0.145	0.04
ENSG00000132424	PNISR	0.43104	3.50253e-12	1.61673e-07	0.921	0.772
ENSG00000196220	SRGAP3	0.429665	3.15929e-28	1.4583e-23	0.105	0.002
ENSG00000100599	RIN3	0.429209	6.02491e-09	0.000278104	0.285	0.128
ENSG00000268480	NFILZ	0.428452	4.41772e-22	2.03918e-17	0.11	0.006
ENSG00000148516	ZEB1	0.428438	2.58382e-13	1.19266e-08	0.193	0.052
ENSG00000136490	LIMD2	0.428086	1.81834e-08	0.000839326	0.75	0.607
ENSG00000198755	RPL10A	0.427321	3.12919e-22	1.4444e-17	1	0.968
ENSG00000168066	SF1	0.42706	3.26588e-10	1.5075e-05	0.816	0.661
ENSG00000086062	B4GALT1	0.426654	1.72479e-10	7.96145e-06	0.395	0.231
ENSG00000140398	NEIL1	0.426148	1.25955e-09	5.81395e-05	0.123	0.028
ENSG00000142694	EVA1B	0.424962	2.71522e-15	1.25332e-10	0.171	0.04
ENSG00000111843	TMEM14C	0.424482	6.99649e-12	3.22951e-07	0.18	0.048
ENSG00000156052	GNAQ	0.424207	2.31149e-09	0.000106696	0.202	0.068
ENSG00000196950	SLC39A10	0.423172	1.52182e-08	0.000702458	0.311	0.149
ENSG00000083845	RPS5	0.422766	6.54015e-18	3.01887e-13	0.987	0.962
ENSG00000123636	BAZ2B	0.420391	1.43187e-07	0.00660937	0.259	0.133
ENSG00000134294	SLC38A2	0.416907	1.30711e-08	0.000603348	0.39	0.217
ENSG00000223509	ENSG00000223509	0.416003	5.37587e-09	0.000248145	0.25	0.101
ENSG00000186468	RPS23	0.41463	3.60623e-26	1.6646e-21	1	0.985
ENSG00000185418	TARS3	0.413374	1.87495e-07	0.0086546	0.224	0.099
ENSG00000163584	RPL22L1	0.411994	3.92208e-08	0.00181039	0.421	0.256
ENSG00000101439	CST3	0.408048	2.08547e-06	0.096263	0.215	0.099
ENSG00000160888	IER2	0.407735	6.48273e-10	2.99236e-05	0.768	0.574
ENSG00000113648	MACROH2A1	0.407171	1.1856e-07	0.00547263	0.417	0.255
ENSG00000135541	AHI1	0.404912	1.08655e-08	0.000501541	0.259	0.111
ENSG00000110057	UNC93B1	0.403193	1.1479e-14	5.29858e-10	0.149	0.027
ENSG00000081189	MEF2C	0.402536	9.29516e-18	4.29055e-13	0.114	0.009
ENSG00000063177	RPL18	0.401655	2.05176e-20	9.47073e-16	1	0.988
ENSG00000008083	JARID2	0.401203	7.22911e-07	0.0333689	0.298	0.158
ENSG00000138758	SEPTIN11	0.400904	6.25824e-09	0.000288874	0.294	0.145
ENSG00000119537	KDSR	0.397572	1.26935e-10	5.85921e-06	0.171	0.046
ENSG00000099622	CIRBP	0.395862	5.90752e-09	0.000272685	0.86	0.741
ENSG00000134717	BTF3L4	0.394781	8.16222e-08	0.0037676	0.263	0.12
ENSG00000100823	APEX1	0.393222	2.07119e-07	0.00956041	0.36	0.216
ENSG00000178585	CTNNBIP1	0.392887	1.5045e-16	6.9446e-12	0.25	0.077
ENSG00000116106	EPHA4	0.391732	1.3329e-14	6.15252e-10	0.132	0.019
ENSG00000135486	HNRNPA1	0.391585	1.45082e-09	6.69685e-05	0.899	0.785
ENSG00000108848	LUC7L3	0.39118	4.51786e-09	0.00020854	0.803	0.614
ENSG00000116251	RPL22	0.389818	2.62383e-09	0.000121113	0.904	0.8
ENSG00000124507	PACSIN1	0.389708	2.27106e-27	1.0483e-22	0.114	0.003
ENSG00000170889	RPS9	0.388933	8.49926e-22	3.92317e-17	1	0.982
ENSG00000105373	NOP53	0.3883	6.58706e-09	0.000304052	0.851	0.694
ENSG00000188811	NHLRC3	0.386599	4.57294e-12	2.11082e-07	0.404	0.202
ENSG00000206190	ATP10A	0.385058	9.35486e-09	0.000431811	0.197	0.072
ENSG00000173198	CYSLTR1	0.384715	6.32749e-18	2.92071e-13	0.136	0.015
ENSG00000119977	TCTN3	0.384594	3.16279e-07	0.0145991	0.202	0.083
ENSG00000180964	TCEAL8	0.384554	2.7823e-10	1.28428e-05	0.281	0.118
ENSG00000140511	HAPLN3	0.383742	1.14601e-15	5.28988e-11	0.101	0.009
ENSG00000133561	GIMAP6	0.38164	3.10583e-05	1	0.325	0.196
ENSG00000157978	LDLRAP1	0.378048	2.69238e-06	0.124278	0.193	0.083
ENSG00000154760	SLFN13	0.377344	4.24984e-07	0.0196168	0.281	0.147
ENSG00000237484	LINC01684	0.377134	3.01392e-10	1.39119e-05	0.123	0.024
ENSG00000223551	TMSB4XP4	0.376021	8.53773e-07	0.0394093	0.338	0.192
ENSG00000147162	OGT	0.37538	1.20468e-07	0.00556066	0.504	0.315
ENSG00000137959	IFI44L	0.373479	9.50791e-05	1	0.14	0.058
ENSG00000147604	RPL7	0.373197	2.9314e-09	0.000135311	0.925	0.808
ENSG00000168300	PCMTD1	0.373003	6.4675e-07	0.0298533	0.421	0.26
ENSG00000169896	ITGAM	0.370652	6.91627e-10	3.19248e-05	0.36	0.181
ENSG00000112182	BACH2	0.370151	6.28068e-16	2.8991e-11	0.127	0.016
ENSG00000035115	SH3YL1	0.369122	3.20982e-09	0.000148162	0.184	0.063
ENSG00000163682	RPL9	0.369116	8.40255e-17	3.87853e-12	1	0.974
ENSG00000110700	RPS13	0.369031	5.95681e-18	2.7496e-13	1	0.981
ENSG00000203875	SNHG5	0.368915	7.29988e-07	0.0336955	0.658	0.488
ENSG00000145741	BTF3	0.368531	1.39512e-10	6.43973e-06	0.969	0.908
ENSG00000175040	CHST2	0.368178	2.38221e-08	0.0010996	0.202	0.076
ENSG00000007237	GAS7	0.368081	4.04529e-08	0.00186727	0.18	0.064
ENSG00000101695	RNF125	0.366657	3.49741e-07	0.0161437	0.518	0.367
ENSG00000167895	TMC8	0.365718	4.66719e-06	0.215433	0.382	0.232
ENSG00000139668	WDFY2	0.364863	3.02118e-12	1.39455e-07	0.246	0.091
ENSG00000104408	EIF3E	0.364106	1.54583e-07	0.00713541	0.772	0.6
ENSG00000111144	LTA4H	0.363219	8.76347e-09	0.000404513	0.175	0.093
ENSG00000116918	TSNAX	0.362661	7.28306e-09	0.000336179	0.333	0.184
ENSG00000140988	RPS2	0.360409	1.96506e-16	9.07051e-12	1	0.988
ENSG00000165025	SYK	0.359998	1.49261e-10	6.88976e-06	0.149	0.036
ENSG00000162244	RPL29	0.358153	1.00885e-15	4.65676e-11	0.996	0.978
ENSG00000198771	RCSD1	0.357277	5.50604e-07	0.0254153	0.539	0.37
ENSG00000100941	PNN	0.356803	4.81977e-07	0.0222476	0.728	0.557
ENSG00000114423	CBLB	0.356648	7.45455e-06	0.344095	0.395	0.274
ENSG00000143669	LYST	0.356385	0.000458365	1	0.386	0.268
ENSG00000132849	PATJ	0.356134	2.68255e-10	1.23824e-05	0.136	0.03
ENSG00000167526	RPL13	0.355822	3.37525e-30	1.55798e-25	1	0.995
ENSG00000265206	ENSG00000265206	0.354806	3.92977e-06	0.181394	0.5	0.415
ENSG00000173457	PPP1R14B	0.353944	8.39663e-06	0.38758	0.211	0.11
ENSG00000112419	PHACTR2	0.353579	4.85805e-05	1	0.219	0.126
ENSG00000175567	UCP2	0.353539	8.60155e-06	0.397039	0.715	0.585
ENSG00000198888	MT-ND1	0.34978	8.24447e-12	3.80557e-07	0.978	0.968
ENSG00000178974	FBXO34	0.349527	3.36436e-06	0.155296	0.224	0.111
ENSG00000177425	PAWR	0.348681	4.51924e-24	2.08604e-19	0.105	0.003
ENSG00000257923	CUX1	0.347521	3.70903e-06	0.171205	0.241	0.118
ENSG00000229807	XIST	0.347212	0.0063607	1	0.43	0.321
ENSG00000013306	SLC25A39	0.346798	2.88822e-10	1.33317e-05	0.246	0.112
ENSG00000215845	TSTD1	0.345881	7.28376e-06	0.336211	0.443	0.301
ENSG00000185527	PDE6G	0.344686	9.2186e-28	4.25522e-23	0.118	0.004
ENSG00000110717	NDUFS8	0.342519	3.08019e-06	0.142179	0.452	0.298
ENSG00000174444	RPL4	0.342147	1.50442e-07	0.00694427	0.912	0.82
ENSG00000070214	SLC44A1	0.341624	5.32713e-10	2.45895e-05	0.127	0.032
ENSG00000163596	ICA1L	0.341543	5.01696e-08	0.00231578	0.14	0.039
ENSG00000177189	RPS6KA3	0.341035	5.58383e-06	0.257744	0.404	0.247
ENSG00000196187	TMEM63A	0.339779	1.91127e-05	0.882225	0.228	0.112
ENSG00000145592	RPL37	0.339692	1.37555e-18	6.34942e-14	1	0.983
ENSG00000122644	ARL4A	0.33967	7.03419e-09	0.000324691	0.14	0.044
ENSG00000122406	RPL5	0.338617	6.99042e-14	3.22671e-09	0.996	0.979
ENSG00000289341	ENSG00000289341	0.33659	5.55233e-07	0.025629	0.246	0.118
ENSG00000140545	MFGE8	0.33641	1.17168e-14	5.40835e-10	0.105	0.011
ENSG00000229989	MIR181A1HG	0.336304	4.1356e-12	1.90895e-07	0.118	0.019
ENSG00000177606	JUN	0.335378	0.00304645	1	0.351	0.261
ENSG00000004468	CD38	0.334235	8.3343e-10	3.84703e-05	0.211	0.079
ENSG00000154822	PLCL2	0.334199	2.0507e-06	0.0946584	0.272	0.137
ENSG00000165061	ZMAT4	0.332975	7.03143e-30	3.24564e-25	0.11	0.003
ENSG00000174748	RPL15	0.332211	5.63767e-14	2.60229e-09	1	0.978
ENSG00000185950	IRS2	0.331074	4.6048e-08	0.00212553	0.114	0.026
ENSG00000188021	UBQLN2	0.330425	5.13245e-05	1	0.211	0.104
ENSG00000033170	FUT8	0.330087	2.78597e-07	0.0128598	0.167	0.058
ENSG00000184203	PPP1R2	0.328522	5.06594e-05	1	0.474	0.351
ENSG00000198938	MT-CO3	0.328135	5.66392e-07	0.0261441	0.991	0.994
ENSG00000136936	XPA	0.327939	1.63355e-05	0.754031	0.346	0.213
ENSG00000135426	TESPA1	0.327633	1.56493e-07	0.00722354	0.171	0.062
ENSG00000149527	PLCH2	0.327241	1.26247e-13	5.82744e-09	0.11	0.013
ENSG00000096060	FKBP5	0.326709	0.00209242	1	0.408	0.299
ENSG00000099219	ERMP1	0.325823	1.30917e-05	0.6043	0.154	0.06
ENSG00000272888	CHASERR	0.325697	0.000120053	1	0.57	0.467
ENSG00000123066	MED13L	0.32496	3.19549e-09	0.000147501	0.364	0.194
ENSG00000128309	MPST	0.324773	2.35158e-08	0.00108547	0.228	0.1
ENSG00000126522	ASL	0.324545	7.84158e-10	3.61959e-05	0.215	0.081
ENSG00000172175	MALT1	0.324298	2.19537e-07	0.0101336	0.298	0.154
ENSG00000242086	MUC20-OT1	0.324122	3.69986e-06	0.170782	0.338	0.194
ENSG00000134539	KLRD1	0.322886	7.90396e-05	1	0.855	0.812
ENSG00000231500	RPS18	0.321704	7.70954e-22	3.55865e-17	1	0.992
ENSG00000005059	MCUB	0.321642	3.95288e-05	1	0.329	0.204
ENSG00000244879	GABPB1-AS1	0.321629	0.000341509	1	0.36	0.235
ENSG00000105281	SLC1A5	0.320766	4.19052e-05	1	0.145	0.059
ENSG00000153250	RBMS1	0.320204	5.79338e-06	0.267416	0.452	0.304
ENSG00000163527	STT3B	0.317278	1.50032e-05	0.692535	0.311	0.176
ENSG00000198034	RPS4X	0.316723	9.0686e-12	4.18598e-07	1	0.987
ENSG00000184381	PLA2G6	0.314363	1.60598e-09	7.41303e-05	0.118	0.024
ENSG00000181163	NPM1	0.314279	3.20932e-06	0.148139	0.895	0.82
ENSG00000197943	PLCG2	0.313962	3.53519e-08	0.00163181	0.202	0.085
ENSG00000111605	CPSF6	0.313868	0.000101144	1	0.259	0.153
ENSG00000173442	EHBP1L1	0.313675	4.01893e-06	0.18551	0.219	0.125
ENSG00000100316	RPL3	0.313152	5.81515e-20	2.68422e-15	1	0.987
ENSG00000129657	SEC14L1	0.313107	3.61696e-06	0.166955	0.294	0.164
ENSG00000101132	PFDN4	0.31284	2.59685e-07	0.0119868	0.281	0.145
ENSG00000118263	KLF7	0.312719	4.73039e-07	0.021835	0.11	0.028
ENSG00000233927	RPS28	0.312657	1.17075e-15	5.40406e-11	1	0.988
ENSG00000188822	CNR2	0.311325	7.90419e-14	3.64849e-09	0.105	0.012
ENSG00000110719	TCIRG1	0.31082	8.72614e-06	0.40279	0.246	0.135
ENSG00000189430	NCR1	0.31023	6.93515e-10	3.2012e-05	0.259	0.118
ENSG00000140968	IRF8	0.309746	6.05246e-18	2.79376e-13	0.136	0.02
ENSG00000185112	FAM43A	0.309186	7.44906e-11	3.43841e-06	0.105	0.016
ENSG00000257093	DENND11	0.309004	9.72642e-06	0.448962	0.171	0.071
ENSG00000132507	EIF5A	0.308662	2.85348e-06	0.131714	0.592	0.456
ENSG00000274536	MIR223HG	0.308543	9.23947e-13	4.26485e-08	0.11	0.021
ENSG00000105327	BBC3	0.306104	0.000343004	1	0.211	0.112
ENSG00000053254	FOXN3	0.305956	1.60645e-07	0.00741522	0.5	0.321
ENSG00000136436	CALCOCO2	0.305944	1.91997e-05	0.886239	0.342	0.204
ENSG00000128245	YWHAH	0.304868	1.47718e-05	0.681854	0.298	0.186
ENSG00000155189	AGPAT5	0.303575	6.20351e-07	0.0286348	0.11	0.031
ENSG00000142534	RPS11	0.303379	8.14821e-08	0.00376113	0.987	0.961
ENSG00000137154	RPS6	0.303143	2.27881e-16	1.05188e-11	1	0.984
ENSG00000173905	GOLIM4	0.30247	1.00323e-09	4.63082e-05	0.14	0.037
ENSG00000109475	RPL34	0.302293	6.58293e-17	3.03861e-12	1	0.991
ENSG00000143153	ATP1B1	0.301742	1.3065e-08	0.000603065	0.114	0.026
ENSG00000111913	RIPOR2	0.301508	2.53209e-05	1	0.798	0.659
ENSG00000130522	JUND	0.300628	0.000233459	1	0.768	0.682
ENSG00000130313	PGLS	0.299621	1.76933e-05	0.816705	0.443	0.303
ENSG00000172500	FIBP	0.299401	0.000216558	1	0.294	0.188
ENSG00000100592	DAAM1	0.298792	1.72153e-05	0.79464	0.167	0.071
ENSG00000006530	AGK	0.298352	9.65817e-05	1	0.189	0.091
ENSG00000091317	CMTM6	0.297933	1.58521e-06	0.0731715	0.425	0.271
ENSG00000198055	GRK6	0.297866	0.000417538	1	0.311	0.214
ENSG00000166226	CCT2	0.297528	5.18608e-06	0.239384	0.351	0.221
ENSG00000162241	SLC25A45	0.297232	2.63192e-05	1	0.303	0.174
ENSG00000100897	DCAF11	0.295714	7.19416e-08	0.00332075	0.224	0.121
ENSG00000125691	RPL23	0.295004	3.2346e-07	0.0149306	0.947	0.844
ENSG00000140030	GPR65	0.294755	0.000317779	1	0.491	0.356
ENSG00000127946	HIP1	0.294598	1.7599e-13	8.12351e-09	0.145	0.031
ENSG00000119772	DNMT3A	0.29334	5.51337e-06	0.254492	0.145	0.052
ENSG00000101160	CTSZ	0.29287	1.40596e-05	0.648976	0.237	0.121
ENSG00000109943	CRTAM	0.292149	0.000375984	1	0.215	0.127
ENSG00000151292	CSNK1G3	0.291711	0.0013173	1	0.228	0.132
ENSG00000214078	CPNE1	0.291185	1.82695e-05	0.843302	0.443	0.292
ENSG00000109452	INPP4B	0.29092	0.000121902	1	0.189	0.113
ENSG00000154127	UBASH3B	0.290284	7.87332e-11	3.63424e-06	0.123	0.026
ENSG00000204272	NBDY	0.290253	1.84335e-05	0.850872	0.307	0.184
ENSG00000145247	OCIAD2	0.290136	8.1695e-05	1	0.417	0.278
ENSG00000171291	ZNF439	0.287888	4.74171e-10	2.18873e-05	0.127	0.03
ENSG00000142541	RPL13A	0.287739	4.06005e-12	1.87408e-07	0.996	0.973
ENSG00000196531	NACA	0.287688	2.92069e-13	1.34816e-08	1	0.977
ENSG00000230202	ENSG00000230202	0.287132	0.00439354	1	0.496	0.417
ENSG00000144713	RPL32	0.287082	8.83845e-23	4.07974e-18	1	0.99
ENSG00000163328	GPR155	0.286611	1.87966e-05	0.867633	0.211	0.103
ENSG00000144895	EIF2A	0.286538	0.000864352	1	0.281	0.181
ENSG00000261208	ENSG00000261208	0.286196	5.11077e-05	1	0.215	0.11
ENSG00000046651	OFD1	0.286189	7.46026e-06	0.344358	0.482	0.344
ENSG00000114120	SLC25A36	0.284712	8.47e-05	1	0.254	0.144
ENSG00000085871	MGST2	0.28445	1.05081e-13	4.85042e-09	0.105	0.012
ENSG00000006451	RALA	0.284426	6.65272e-06	0.307083	0.228	0.116
ENSG00000175354	PTPN2	0.283914	0.000186141	1	0.417	0.301
ENSG00000198840	MT-ND3	0.283816	2.22056e-07	0.0102499	0.982	0.985
ENSG00000144381	HSPD1	0.283676	0.00163847	1	0.373	0.256
ENSG00000107669	ATE1	0.28353	7.72429e-05	1	0.368	0.246
ENSG00000083896	YTHDC1	0.282233	4.13622e-05	1	0.443	0.315
ENSG00000111371	SLC38A1	0.281534	1.28251e-05	0.591994	0.579	0.424
ENSG00000103024	NME3	0.281426	0.00234584	1	0.364	0.255
ENSG00000115053	NCL	0.281089	0.00051644	1	0.785	0.703
ENSG00000124614	RPS10	0.280797	7.34571e-06	0.339071	0.925	0.834
ENSG00000198919	DZIP3	0.280379	2.70589e-06	0.124901	0.14	0.049
ENSG00000148303	RPL7A	0.279681	2.04654e-17	9.44662e-13	1	0.987
ENSG00000167658	EEF2	0.279646	0.000128495	1	0.82	0.714
ENSG00000162852	CNST	0.279582	1.01954e-05	0.470608	0.162	0.067
ENSG00000180530	NRIP1	0.279581	1.8338e-09	8.46463e-05	0.114	0.023
ENSG00000133606	MKRN1	0.279387	0.000249045	1	0.32	0.207
ENSG00000103037	SETD6	0.279099	2.48464e-05	1	0.136	0.051
ENSG00000138764	CCNG2	0.278613	7.44393e-06	0.343604	0.11	0.033
ENSG00000215788	TNFRSF25	0.278533	0.000183684	1	0.118	0.045
ENSG00000127995	CASD1	0.278489	1.34805e-10	6.22247e-06	0.211	0.081
ENSG00000131469	RPL27	0.278372	5.40265e-08	0.00249381	0.991	0.956
ENSG00000165119	HNRNPK	0.278317	0.000309751	1	0.759	0.663
ENSG00000230590	FTX	0.278118	0.000283687	1	0.465	0.331
ENSG00000105810	CDK6	0.277749	0.000104416	1	0.237	0.129
ENSG00000204392	LSM2	0.277452	2.78276e-06	0.128449	0.373	0.23
ENSG00000198879	SFMBT2	0.277371	0.000190201	1	0.171	0.089
ENSG00000077238	IL4R	0.276536	0.000315967	1	0.149	0.068
ENSG00000151689	INPP1	0.276105	1.20768e-06	0.0557453	0.11	0.031
ENSG00000168792	ABHD15	0.275733	5.72527e-06	0.264273	0.154	0.06
ENSG00000134215	VAV3	0.275411	0.000180538	1	0.285	0.175
ENSG00000185477	GPRIN3	0.274591	0.00225283	1	0.259	0.177
ENSG00000079335	CDC14A	0.273963	0.00682321	1	0.254	0.171
ENSG00000213015	ZNF580	0.273433	7.85453e-08	0.00362557	0.193	0.082
ENSG00000196961	AP2A1	0.273067	9.91155e-06	0.457507	0.224	0.118
ENSG00000142937	RPS8	0.27293	2.27667e-11	1.05089e-06	1	0.989
ENSG00000127527	EPS15L1	0.272809	0.000344215	1	0.184	0.095
ENSG00000179833	SERTAD2	0.272531	2.86253e-05	1	0.145	0.057
ENSG00000173465	ZNRD2	0.272212	5.19489e-07	0.0239791	0.219	0.116
ENSG00000092148	HECTD1	0.271828	0.000225073	1	0.408	0.277
ENSG00000184903	IMMP2L	0.271774	7.74692e-08	0.0035759	0.114	0.028
ENSG00000100353	EIF3D	0.27142	5.81e-08	0.00268184	0.504	0.395
ENSG00000168056	LTBP3	0.271158	9.45394e-09	0.000436385	0.167	0.059
ENSG00000249859	PVT1	0.271154	7.52983e-07	0.0347569	0.14	0.047
ENSG00000112305	SMAP1	0.270753	4.89436e-07	0.0225919	0.395	0.246
ENSG00000211456	SACM1L	0.270208	1.2707e-07	0.00586543	0.281	0.152
ENSG00000119943	PYROXD2	0.269159	1.50137e-05	0.693016	0.127	0.044
ENSG00000145912	NHP2	0.268563	9.73493e-06	0.449355	0.307	0.194
ENSG00000217128	FNIP1	0.266743	4.32015e-05	1	0.285	0.166
ENSG00000133030	MPRIP	0.266365	1.09213e-05	0.504118	0.219	0.123
ENSG00000006576	PHTF2	0.26631	0.00213213	1	0.145	0.072
ENSG00000175727	MLXIP	0.266262	1.28986e-07	0.00595385	0.215	0.097
ENSG00000124782	RREB1	0.265654	0.00013672	1	0.154	0.067
ENSG00000185262	UBALD2	0.265501	0.000146409	1	0.338	0.22
ENSG00000185236	RAB11B	0.26539	1.58949e-06	0.0733691	0.281	0.162
ENSG00000173517	PEAK1	0.265249	3.14509e-05	1	0.105	0.033
ENSG00000117868	ESYT2	0.264575	0.00232893	1	0.254	0.156
ENSG00000136738	STAM	0.264402	6.20915e-08	0.00286608	0.14	0.045
ENSG00000126457	PRMT1	0.263827	0.00246686	1	0.338	0.243
ENSG00000116754	SRSF11	0.262698	0.00383096	1	0.627	0.515
ENSG00000124659	TBCC	0.262677	3.03822e-05	1	0.311	0.216
ENSG00000119714	GPR68	0.26147	6.14996e-08	0.00283876	0.158	0.057
ENSG00000211689	TRGC1	0.261131	0.000144393	1	0.32	0.201
ENSG00000100784	RPS6KA5	0.261081	0.00252287	1	0.206	0.118
ENSG00000146676	PURB	0.260561	1.38667e-05	0.640073	0.197	0.111
ENSG00000228956	SATB1-AS1	0.260095	3.67868e-06	0.169804	0.105	0.029
ENSG00000004700	RECQL	-0.260132	0.00530749	1	0.215	0.267
ENSG00000106399	RPA3	-0.260646	0.000476049	1	0.123	0.17
ENSG00000089737	DDX24	-0.260722	1.2656e-05	0.58419	0.623	0.632
ENSG00000109736	MFSD10	-0.262643	0.00147265	1	0.263	0.322
ENSG00000172115	CYCS	-0.262702	2.9622e-06	0.136732	0.417	0.435
ENSG00000142347	MYO1F	-0.262758	0.00351832	1	0.601	0.65
ENSG00000135046	ANXA1	-0.263034	2.91744e-08	0.00134666	0.671	0.808
ENSG00000171603	CLSTN1	-0.263625	0.00132097	1	0.11	0.167
ENSG00000197971	MBP	-0.264686	7.92913e-05	1	0.746	0.755
ENSG00000092820	EZR	-0.265585	0.00134867	1	0.39	0.431
ENSG00000135441	BLOC1S1	-0.268693	0.000425124	1	0.417	0.462
ENSG00000157916	RER1	-0.26997	0.000446419	1	0.276	0.332
ENSG00000163171	CDC42EP3	-0.27001	0.00120417	1	0.193	0.27
ENSG00000198171	DDRGK1	-0.271054	0.000670048	1	0.123	0.183
ENSG00000149177	PTPRJ	-0.271701	0.000635948	1	0.105	0.16
ENSG00000136104	RNASEH2B	-0.272111	0.00109829	1	0.254	0.304
ENSG00000117450	PRDX1	-0.272546	0.00788183	1	0.289	0.369
ENSG00000221963	APOL6	-0.272775	0.000431547	1	0.289	0.337
ENSG00000143549	TPM3	-0.27374	3.32715e-06	0.153578	0.789	0.798
ENSG00000109971	HSPA8	-0.273793	4.11133e-07	0.0189775	0.715	0.715
ENSG00000048740	CELF2	-0.275657	0.00231862	1	0.605	0.717
ENSG00000164032	H2AZ1	-0.276418	0.00381193	1	0.482	0.558
ENSG00000204389	HSPA1A	-0.27698	0.000192234	1	0.057	0.115
ENSG00000164104	HMGB2	-0.277266	0.00993022	1	0.351	0.423
ENSG00000130592	LSP1	-0.277357	0.00326664	1	0.579	0.658
ENSG00000204592	HLA-E	-0.277855	8.81441e-07	0.0406864	0.974	0.986
ENSG00000048028	USP28	-0.27812	0.000234447	1	0.241	0.291
ENSG00000079263	SP140	-0.278791	0.00686246	1	0.136	0.204
ENSG00000139116	KIF21A	-0.278853	0.00353708	1	0.092	0.166
ENSG00000148175	STOM	-0.279391	0.000172787	1	0.285	0.336
ENSG00000182173	TSEN54	-0.280106	0.000280388	1	0.303	0.351
ENSG00000116209	TMEM59	-0.281488	9.56769e-06	0.441635	0.588	0.623
ENSG00000155307	SAMSN1	-0.282017	0.00297173	1	0.136	0.198
ENSG00000126226	PCID2	-0.282037	0.000317535	1	0.105	0.174
ENSG00000198417	MT1F	-0.282505	0.000715981	1	0.044	0.122
ENSG00000132359	RAP1GAP2	-0.283767	0.0010911	1	0.083	0.145
ENSG00000143774	GUK1	-0.284267	1.71497e-05	0.791614	0.662	0.705
ENSG00000172757	CFL1	-0.284614	2.03695e-05	0.940236	0.956	0.966
ENSG00000244509	APOBEC3C	-0.284827	0.000654598	1	0.241	0.307
ENSG00000173821	RNF213	-0.285089	0.000229116	1	0.75	0.787
ENSG00000161217	PCYT1A	-0.285399	4.72807e-06	0.218243	0.075	0.125
ENSG00000232112	TMA7	-0.28554	2.06019e-07	0.00950963	0.855	0.855
ENSG00000051108	HERPUD1	-0.285931	0.00388698	1	0.307	0.357
ENSG00000066379	POLR1H	-0.287062	8.39302e-05	1	0.167	0.227
ENSG00000166794	PPIB	-0.287376	0.000366329	1	0.645	0.7
ENSG00000126882	FAM78A	-0.287783	0.000378028	1	0.096	0.159
ENSG00000178980	SELENOW	-0.290335	0.000250073	1	0.443	0.5
ENSG00000127824	TUBA4A	-0.290367	0.00761504	1	0.303	0.383
ENSG00000166562	SEC11C	-0.291297	5.81868e-05	1	0.246	0.301
ENSG00000131002	TXLNGY	-0.291403	0.000964331	1	0.11	0.16
ENSG00000107438	PDLIM1	-0.292802	0.000198878	1	0.031	0.1
ENSG00000111775	COX6A1	-0.292967	1.4465e-09	6.6769e-05	0.496	0.505
ENSG00000108523	RNF167	-0.292981	0.00456286	1	0.206	0.28
ENSG00000118363	SPCS2	-0.293485	8.08276e-05	1	0.461	0.516
ENSG00000171522	PTGER4	-0.29383	0.001549	1	0.088	0.148
ENSG00000197746	PSAP	-0.294138	0.00137642	1	0.237	0.307
ENSG00000101474	APMAP	-0.29418	3.84419e-05	1	0.439	0.481
ENSG00000067182	TNFRSF1A	-0.294344	0.000791057	1	0.079	0.146
ENSG00000127922	SEM1	-0.29586	0.000396465	1	0.298	0.373
ENSG00000100055	CYTH4	-0.29612	0.000271085	1	0.184	0.272
ENSG00000121579	NAA50	-0.296123	9.31362e-06	0.429907	0.127	0.183
ENSG00000226950	DANCR	-0.296559	0.00388234	1	0.114	0.194
ENSG00000027075	PRKCH	-0.296624	0.000313728	1	0.412	0.473
ENSG00000162676	GFI1	-0.296815	0.000217096	1	0.035	0.11
ENSG00000153310	CYRIB	-0.297738	0.00066812	1	0.553	0.621
ENSG00000166128	RAB8B	-0.297822	0.000243139	1	0.175	0.249
ENSG00000152270	PDE3B	-0.299104	0.0015575	1	0.11	0.174
ENSG00000117228	GBP1	-0.299221	0.00089718	1	0.154	0.207
ENSG00000131174	COX7B	-0.299513	0.000464694	1	0.417	0.487
ENSG00000023909	GCLM	-0.299643	0.000183927	1	0.079	0.159
ENSG00000143183	TMCO1	-0.300415	0.000162964	1	0.285	0.344
ENSG00000168899	VAMP5	-0.301219	0.00238864	1	0.224	0.307
ENSG00000116171	SCP2	-0.301667	2.61854e-06	0.120869	0.386	0.437
ENSG00000245532	NEAT1	-0.301923	0.000240805	1	0.956	0.933
ENSG00000139626	ITGB7	-0.30359	0.0023094	1	0.189	0.273
ENSG00000279166	ENSG00000279166	-0.304403	1.93866e-05	0.894864	0.031	0.104
ENSG00000189159	JPT1	-0.30687	2.2826e-05	1	0.307	0.359
ENSG00000115977	AAK1	-0.307271	0.000125181	1	0.553	0.611
ENSG00000132002	DNAJB1	-0.308036	0.000527766	1	0.158	0.232
ENSG00000166598	HSP90B1	-0.309017	0.000286807	1	0.548	0.599
ENSG00000133302	SLF1	-0.309125	0.000182983	1	0.066	0.13
ENSG00000204287	HLA-DRA	-0.309913	1.14185e-06	0.0527066	0.412	0.384
ENSG00000123595	RAB9A	-0.310434	0.000753062	1	0.18	0.257
ENSG00000135821	GLUL	-0.311745	0.000141327	1	0.149	0.214
ENSG00000141458	NPC1	-0.312128	0.000250638	1	0.053	0.127
ENSG00000168394	TAP1	-0.312966	0.000309777	1	0.281	0.352
ENSG00000113387	SUB1	-0.314201	6.83398e-08	0.00315449	0.825	0.83
ENSG00000152495	CAMK4	-0.314383	4.42471e-05	1	0.035	0.101
ENSG00000129128	SPCS3	-0.314508	6.08815e-05	1	0.325	0.38
ENSG00000173200	PARP15	-0.314569	0.000109641	1	0.096	0.162
ENSG00000104325	DECR1	-0.314666	0.000721864	1	0.197	0.276
ENSG00000015133	CCDC88C	-0.314711	4.33963e-05	1	0.351	0.403
ENSG00000124942	AHNAK	-0.315496	0.000460876	1	0.662	0.731
ENSG00000130066	SAT1	-0.315532	0.000199561	1	0.478	0.501
ENSG00000159840	ZYX	-0.315961	0.00117943	1	0.123	0.203
ENSG00000256128	LINC00944	-0.316201	1.03502e-08	0.000477756	0.022	0.102
ENSG00000115875	SRSF7	-0.316355	2.37656e-06	0.1097	0.702	0.738
ENSG00000162739	SLAMF6	-0.316387	9.28095e-05	1	0.145	0.214
ENSG00000251301	LINC02384	-0.316696	0.000882953	1	0.123	0.189
ENSG00000159111	MRPL10	-0.316823	2.78934e-05	1	0.118	0.185
ENSG00000142168	SOD1	-0.316834	4.02235e-05	1	0.518	0.583
ENSG00000232931	LINC00342	-0.317033	0.00642862	1	0.162	0.233
ENSG00000115758	ODC1	-0.317279	0.000593201	1	0.11	0.181
ENSG00000101745	ANKRD12	-0.319065	0.00045306	1	0.618	0.676
ENSG00000109062	SLC9A3R1	-0.319154	7.96354e-05	1	0.456	0.518
ENSG00000130511	SSBP4	-0.32104	3.01004e-05	1	0.338	0.402
ENSG00000164054	SHISA5	-0.321299	0.000421575	1	0.241	0.317
ENSG00000055163	CYFIP2	-0.322736	1.86652e-05	0.861565	0.32	0.38
ENSG00000107581	EIF3A	-0.326021	0.000969694	1	0.377	0.45
ENSG00000150347	ARID5B	-0.329794	1.57399e-05	0.72654	0.259	0.297
ENSG00000139644	TMBIM6	-0.330871	2.27993e-08	0.00105239	0.706	0.728
ENSG00000071073	MGAT4A	-0.332341	0.000799442	1	0.307	0.385
ENSG00000114126	TFDP2	-0.332844	2.66383e-07	0.012296	0.316	0.354
ENSG00000135114	OASL	-0.33285	3.41687e-05	1	0.044	0.124
ENSG00000126247	CAPNS1	-0.333526	1.73572e-09	8.01193e-05	0.329	0.361
ENSG00000131981	LGALS3	-0.334022	0.00176291	1	0.075	0.15
ENSG00000144674	GOLGA4	-0.336042	0.000282752	1	0.32	0.374
ENSG00000117091	CD48	-0.337669	1.89336e-05	0.873957	0.706	0.814
ENSG00000132963	POMP	-0.338341	4.42024e-08	0.00204034	0.443	0.495
ENSG00000120727	PAIP2	-0.340516	1.20953e-05	0.558309	0.395	0.461
ENSG00000153814	JAZF1	-0.34137	0.000120955	1	0.07	0.146
ENSG00000198668	CALM1	-0.342279	1.33729e-11	6.17281e-07	0.982	0.983
ENSG00000153113	CAST	-0.342439	0.00020178	1	0.592	0.697
ENSG00000111906	HDDC2	-0.342533	0.00107399	1	0.237	0.32
ENSG00000204397	CARD16	-0.342645	0.000373963	1	0.298	0.382
ENSG00000138071	ACTR2	-0.343125	9.89297e-05	1	0.491	0.576
ENSG00000089248	ERP29	-0.343458	2.30922e-06	0.106591	0.57	0.629
ENSG00000073861	TBX21	-0.344051	0.00183587	1	0.25	0.357
ENSG00000159733	ZFYVE28	-0.344584	2.1821e-05	1	0.039	0.123
ENSG00000271204	ENSG00000271204	-0.346603	6.01411e-05	1	0.07	0.162
ENSG00000177674	AGTRAP	-0.347812	0.00120994	1	0.127	0.223
ENSG00000196968	FUT11	-0.348036	0.000376485	1	0.11	0.185
ENSG00000185697	MYBL1	-0.348098	1.32036e-05	0.609466	0.342	0.428
ENSG00000171681	ATF7IP	-0.349425	0.000339229	1	0.294	0.374
ENSG00000124172	ATP5F1E	-0.35007	3.79535e-08	0.0017519	0.934	0.944
ENSG00000123933	MXD4	-0.351997	3.55755e-05	1	0.259	0.338
ENSG00000172057	ORMDL3	-0.352536	5.83286e-05	1	0.101	0.185
ENSG00000182534	MXRA7	-0.353266	2.17409e-05	1	0.057	0.144
ENSG00000237541	HLA-DQA2	-0.354563	6.23993e-06	0.288029	0.039	0.113
ENSG00000172575	RASGRP1	-0.355744	0.0001791	1	0.329	0.403
ENSG00000107263	RAPGEF1	-0.356026	0.000414167	1	0.14	0.23
ENSG00000148908	RGS10	-0.356462	0.000331988	1	0.162	0.27
ENSG00000131236	CAP1	-0.356562	2.23953e-07	0.0103375	0.583	0.63
ENSG00000141293	SKAP1	-0.357417	4.47276e-05	1	0.421	0.505
ENSG00000125520	SLC2A4RG	-0.358218	9.39122e-05	1	0.123	0.207
ENSG00000113369	ARRDC3	-0.358316	3.48131e-05	1	0.127	0.208
ENSG00000187193	MT1X	-0.358825	0.000238847	1	0.096	0.19
ENSG00000281103	TRG-AS1	-0.358984	0.0011426	1	0.474	0.566
ENSG00000136147	PHF11	-0.362732	1.67729e-05	0.77422	0.202	0.283
ENSG00000104904	OAZ1	-0.364291	2.80715e-08	0.00129575	0.882	0.923
ENSG00000146112	PPP1R18	-0.368638	8.4053e-07	0.038798	0.408	0.476
ENSG00000077420	APBB1IP	-0.368849	5.36629e-05	1	0.443	0.548
ENSG00000183726	TMEM50A	-0.371504	1.39038e-06	0.0641788	0.452	0.534
ENSG00000132718	SYT11	-0.373728	2.14236e-05	0.988891	0.044	0.14
ENSG00000130775	THEMIS2	-0.374191	2.84477e-05	1	0.075	0.152
ENSG00000111885	MAN1A1	-0.37641	1.37937e-05	0.636701	0.061	0.162
ENSG00000185920	PTCH1	-0.376762	6.68809e-08	0.00308715	0.018	0.109
ENSG00000116741	RGS2	-0.377635	0.00204902	1	0.044	0.11
ENSG00000179144	GIMAP7	-0.378257	0.000128142	1	0.623	0.727
ENSG00000122042	UBL3	-0.380396	2.12165e-05	0.979332	0.145	0.228
ENSG00000197536	IRF1-AS1	-0.380472	6.15061e-06	0.283906	0.351	0.43
ENSG00000175463	TBC1D10C	-0.384906	4.58453e-06	0.211617	0.439	0.526
ENSG00000111670	GNPTAB	-0.385285	2.20995e-06	0.102009	0.342	0.403
ENSG00000058668	ATP2B4	-0.385825	9.05838e-05	1	0.25	0.355
ENSG00000133574	GIMAP4	-0.386697	4.6853e-05	1	0.544	0.652
ENSG00000154451	GBP5	-0.387106	0.000161065	1	0.333	0.423
ENSG00000065675	PRKCQ	-0.387458	2.46374e-06	0.113724	0.105	0.193
ENSG00000182054	IDH2	-0.388201	2.12795e-06	0.0982242	0.228	0.317
ENSG00000034677	RNF19A	-0.388404	1.73916e-06	0.080278	0.342	0.412
ENSG00000134242	PTPN22	-0.388824	1.03032e-05	0.475584	0.259	0.346
ENSG00000147010	SH3KBP1	-0.389375	2.78233e-05	1	0.364	0.463
ENSG00000229391	HLA-DRB6	-0.394031	3.20714e-06	0.148038	0.044	0.137
ENSG00000174946	GPR171	-0.396081	4.61517e-05	1	0.075	0.17
ENSG00000234745	HLA-B	-0.396498	1.0919e-22	5.04009e-18	1	0.998
ENSG00000185043	CIB1	-0.398337	6.73593e-06	0.310924	0.452	0.556
ENSG00000101182	PSMA7	-0.39945	4.69171e-08	0.00216565	0.649	0.733
ENSG00000100503	NIN	-0.401422	7.8562e-05	1	0.154	0.25
ENSG00000137078	SIT1	-0.401548	5.34608e-07	0.024677	0.031	0.128
ENSG00000155368	DBI	-0.404071	4.31921e-08	0.00199371	0.596	0.677
ENSG00000035403	VCL	-0.404083	1.11752e-05	0.515836	0.175	0.258
ENSG00000026103	FAS	-0.405802	2.41787e-07	0.0111606	0.031	0.132
ENSG00000158717	RNF166	-0.406966	4.2802e-05	1	0.289	0.402
ENSG00000163513	TGFBR2	-0.41041	2.87592e-05	1	0.18	0.284
ENSG00000060237	WNK1	-0.412833	1.22369e-05	0.564842	0.338	0.441
ENSG00000081237	PTPRC	-0.414169	2.44004e-12	1.1263e-07	0.947	0.973
ENSG00000150991	UBC	-0.414968	1.14366e-11	5.27902e-07	0.934	0.959
ENSG00000125249	RAP2A	-0.418359	3.03187e-06	0.139948	0.044	0.146
ENSG00000179218	CALR	-0.418912	3.15942e-09	0.000145835	0.579	0.614
ENSG00000178573	MAF	-0.420218	0.00015444	1	0.136	0.246
ENSG00000256667	KLRA1P	-0.421587	1.33609e-08	0.000616727	0.004	0.104
ENSG00000166710	B2M	-0.424799	3.15232e-46	1.45508e-41	1	1
ENSG00000112096	SOD2	-0.428061	4.57217e-05	1	0.149	0.193
ENSG00000204525	HLA-C	-0.428193	7.38535e-28	3.40901e-23	1	0.995
ENSG00000231721	LINC-PINT	-0.430109	8.99819e-06	0.415348	0.325	0.425
ENSG00000146433	TMEM181	-0.43019	9.19322e-06	0.42435	0.114	0.223
ENSG00000183696	UPP1	-0.430918	9.4485e-07	0.0436133	0.184	0.286
ENSG00000072786	STK10	-0.431448	9.04138e-07	0.0417341	0.364	0.466
ENSG00000137501	SYTL2	-0.434648	1.05483e-05	0.486901	0.136	0.232
ENSG00000185088	RPS27L	-0.436304	4.40035e-06	0.203116	0.461	0.564
ENSG00000167996	FTH1	-0.439127	5.75149e-07	0.0265483	0.965	0.956
ENSG00000276085	CCL3L3	-0.440988	4.77447e-08	0.00220385	0.013	0.104
ENSG00000189319	FAM53B	-0.44735	3.30693e-07	0.0152645	0.044	0.158
ENSG00000147155	EBP	-0.447401	4.01921e-07	0.0185523	0.132	0.241
ENSG00000010810	FYN	-0.44814	3.32525e-07	0.015349	0.601	0.691
ENSG00000100612	DHRS7	-0.44873	2.12768e-07	0.00982116	0.395	0.5
ENSG00000077235	GTF3C1	-0.449078	4.71137e-07	0.0217472	0.145	0.237
ENSG00000125534	PPDPF	-0.450384	3.23299e-07	0.0149231	0.487	0.592
ENSG00000144746	ARL6IP5	-0.450672	3.37034e-10	1.55572e-05	0.689	0.768
ENSG00000247774	PCED1B-AS1	-0.451595	1.46391e-07	0.00675728	0.583	0.728
ENSG00000163162	RNF149	-0.452886	4.90654e-06	0.226481	0.197	0.298
ENSG00000027869	SH2D2A	-0.45294	7.8188e-06	0.360908	0.211	0.305
ENSG00000205045	SLFN12L	-0.453094	1.84698e-07	0.00852548	0.395	0.472
ENSG00000100345	MYH9	-0.453881	7.67874e-08	0.00354443	0.561	0.675
ENSG00000136167	LCP1	-0.455303	2.36978e-09	0.000109387	0.689	0.784
ENSG00000075234	TTC38	-0.46097	3.25479e-05	1	0.167	0.291
ENSG00000240065	PSMB9	-0.461039	5.3302e-10	2.46036e-05	0.697	0.794
ENSG00000184009	ACTG1	-0.463767	1.19589e-08	0.000552012	0.912	0.935
ENSG00000235505	CASP4LP	-0.464312	1.61929e-08	0.00074745	0.075	0.173
ENSG00000134285	FKBP11	-0.464861	2.46168e-06	0.113629	0.202	0.331
ENSG00000135048	CEMIP2	-0.465196	0.00023929	1	0.272	0.374
ENSG00000127951	FGL2	-0.465531	2.78263e-07	0.0128443	0.039	0.143
ENSG00000169442	CD52	-0.465899	7.46333e-09	0.0003445	0.807	0.779
ENSG00000175066	GK5	-0.468806	3.79042e-06	0.174962	0.193	0.292
ENSG00000196975	ANXA4	-0.471039	1.11567e-07	0.00514982	0.092	0.203
ENSG00000251562	MALAT1	-0.472046	1.72929e-22	7.98224e-18	1	1
ENSG00000077549	CAPZB	-0.475513	3.00729e-08	0.00138813	0.456	0.598
ENSG00000142227	EMP3	-0.486491	1.16076e-10	5.35794e-06	0.772	0.846
ENSG00000205542	TMSB4X	-0.48676	6.01087e-37	2.77456e-32	1	0.997
ENSG00000034510	TMSB10	-0.48766	2.28874e-30	1.05646e-25	0.996	0.994
ENSG00000160213	CSTB	-0.488288	1.20692e-08	0.000557103	0.351	0.478
ENSG00000245105	A2M-AS1	-0.489663	1.99188e-06	0.0919431	0.127	0.241
ENSG00000113263	ITK	-0.491972	8.7794e-08	0.00405249	0.132	0.248
ENSG00000163947	ARHGEF3	-0.493223	1.66178e-07	0.00767061	0.193	0.324
ENSG00000107742	SPOCK2	-0.494065	8.04742e-06	0.371461	0.272	0.406
ENSG00000132274	TRIM22	-0.495684	1.52268e-07	0.00702852	0.228	0.34
ENSG00000183542	KLRC4	-0.496897	4.20515e-07	0.0194106	0.088	0.206
ENSG00000156475	PPP2R2B	-0.498096	3.2184e-10	1.48558e-05	0.061	0.179
ENSG00000143198	MGST3	-0.499091	1.64957e-09	7.61424e-05	0.25	0.377
ENSG00000101608	MYL12A	-0.500622	8.58194e-19	3.96134e-14	0.965	0.973
ENSG00000110852	CLEC2B	-0.504903	8.36691e-10	3.86208e-05	0.522	0.646
ENSG00000087086	FTL	-0.508047	3.0417e-15	1.40402e-10	0.987	0.981
ENSG00000105835	NAMPT	-0.509818	1.03996e-06	0.0480033	0.175	0.136
ENSG00000124788	ATXN1	-0.510693	2.75643e-07	0.0127234	0.123	0.261
ENSG00000277632	CCL3	-0.51269	2.76792e-06	0.127764	0.048	0.162
ENSG00000092841	MYL6	-0.516836	1.73568e-16	8.0117e-12	0.93	0.95
ENSG00000179344	HLA-DQB1	-0.518906	1.24115e-07	0.00572902	0.079	0.206
ENSG00000114353	GNAI2	-0.520691	3.73876e-12	1.72577e-07	0.592	0.694
ENSG00000111678	C12orf57	-0.522777	1.41441e-08	0.000652879	0.404	0.533
ENSG00000135362	PRR5L	-0.527841	3.84512e-08	0.00177487	0.075	0.214
ENSG00000172965	MIR4435-2HG	-0.531907	1.83211e-09	8.45686e-05	0.057	0.202
ENSG00000288915	ENSG00000288915	-0.532341	5.70225e-12	2.6321e-07	0.009	0.137
ENSG00000164111	ANXA5	-0.534517	1.56941e-07	0.00724426	0.158	0.292
ENSG00000169252	ADRB2	-0.537639	2.67302e-08	0.00123384	0.101	0.239
ENSG00000129968	ABHD17A	-0.541709	5.67212e-11	2.6182e-06	0.518	0.685
ENSG00000139278	GLIPR1	-0.541963	8.16352e-08	0.0037682	0.246	0.387
ENSG00000125868	DSTN	-0.54422	5.85554e-09	0.000270286	0.346	0.481
ENSG00000197081	IGF2R	-0.544637	4.20851e-09	0.000194261	0.241	0.372
ENSG00000069849	ATP1B3	-0.545788	2.40963e-08	0.00111226	0.171	0.323
ENSG00000116667	C1orf21	-0.557088	2.86062e-09	0.000132043	0.272	0.417
ENSG00000066294	CD84	-0.561181	3.27129e-07	0.0151	0.145	0.279
ENSG00000069702	TGFBR3	-0.562393	2.56042e-08	0.00118186	0.189	0.335
ENSG00000119632	IFI27L2	-0.563884	1.25222e-08	0.00057801	0.132	0.297
ENSG00000185862	EVI2B	-0.564351	2.32952e-08	0.00107528	0.232	0.391
ENSG00000167094	TTC16	-0.568091	1.31902e-11	6.08847e-07	0.018	0.16
ENSG00000163466	ARPC2	-0.574172	2.76082e-20	1.27437e-15	0.877	0.946
ENSG00000166289	PLEKHF1	-0.576406	2.29862e-09	0.000106102	0.127	0.275
ENSG00000051523	CYBA	-0.582472	7.8146e-24	3.60714e-19	0.921	0.972
ENSG00000172673	THEMIS	-0.58816	6.51601e-11	3.00772e-06	0.039	0.179
ENSG00000157216	SSBP3	-0.589346	2.98371e-09	0.000137725	0.162	0.323
ENSG00000137752	CASP1	-0.596133	1.37885e-09	6.36464e-05	0.127	0.297
ENSG00000142634	EFHD2	-0.600499	3.11134e-13	1.43616e-08	0.675	0.809
ENSG00000198502	HLA-DRB5	-0.6058	9.38606e-09	0.000433251	0.215	0.357
ENSG00000160219	GAB3	-0.610563	7.44712e-10	3.43752e-05	0.118	0.279
ENSG00000176485	PLAAT3	-0.610729	1.25723e-11	5.80323e-07	0.167	0.321
ENSG00000069974	RAB27A	-0.611068	2.58729e-10	1.19427e-05	0.228	0.401
ENSG00000100351	GRAP2	-0.613353	2.05362e-11	9.47932e-07	0.096	0.256
ENSG00000170873	MTSS1	-0.616536	2.40454e-11	1.10991e-06	0.048	0.197
ENSG00000156127	BATF	-0.626046	1.51743e-11	7.00433e-07	0.11	0.273
ENSG00000118680	MYL12B	-0.629603	8.2542e-25	3.81006e-20	0.838	0.916
ENSG00000184007	PTP4A2	-0.634776	2.16643e-16	1e-11	0.605	0.747
ENSG00000196735	HLA-DQA1	-0.637527	1.08749e-09	5.01974e-05	0.083	0.255
ENSG00000109861	CTSC	-0.642081	5.38744e-14	2.48679e-09	0.548	0.715
ENSG00000075624	ACTB	-0.64365	1.91365e-21	8.83323e-17	1	0.995
ENSG00000069493	CLEC2D	-0.644185	1.88923e-10	8.72049e-06	0.368	0.548
ENSG00000163191	S100A11	-0.650017	1.77149e-11	8.17704e-07	0.618	0.687
ENSG00000197057	DTHD1	-0.6581	1.82573e-11	8.4274e-07	0.048	0.209
ENSG00000136286	MYO1G	-0.662221	3.10229e-13	1.43199e-08	0.298	0.475
ENSG00000189067	LITAF	-0.663516	2.50801e-16	1.15767e-11	0.605	0.796
ENSG00000198821	CD247	-0.668666	4.8857e-12	2.25519e-07	0.649	0.755
ENSG00000133321	PLAAT4	-0.669146	4.27511e-18	1.97335e-13	0.636	0.81
ENSG00000108798	ABI3	-0.670377	2.28667e-12	1.0555e-07	0.132	0.306
ENSG00000089692	LAG3	-0.678406	3.57346e-16	1.64947e-11	0.013	0.191
ENSG00000013725	CD6	-0.683601	3.91026e-14	1.80494e-09	0.057	0.237
ENSG00000131018	SYNE1	-0.686286	1.95771e-13	9.0366e-09	0.456	0.657
ENSG00000069667	RORA	-0.687959	5.89618e-14	2.72162e-09	0.303	0.562
ENSG00000026025	VIM	-0.691311	8.65389e-15	3.99455e-10	0.675	0.837
ENSG00000181847	TIGIT	-0.695576	3.46967e-10	1.60157e-05	0.167	0.35
ENSG00000005844	ITGAL	-0.699724	8.47828e-14	3.91349e-09	0.395	0.609
ENSG00000183734	ASCL2	-0.702911	6.90079e-14	3.18534e-09	0.035	0.2
ENSG00000105374	NKG7	-0.707372	4.92273e-39	2.27228e-34	0.895	0.973
ENSG00000177311	ZBTB38	-0.709166	1.96488e-12	9.06971e-08	0.276	0.483
ENSG00000100321	SYNGR1	-0.712452	2.0497e-12	9.46122e-08	0.044	0.212
ENSG00000162909	CAPN2	-0.713249	1.14772e-14	5.29775e-10	0.171	0.374
ENSG00000104972	LILRB1	-0.719425	3.5075e-16	1.61903e-11	0.022	0.194
ENSG00000115956	PLEK	-0.732412	1.43025e-15	6.60188e-11	0.544	0.723
ENSG00000125148	MT2A	-0.733759	4.34397e-09	0.000200514	0.338	0.494
ENSG00000180644	PRF1	-0.739563	3.24582e-15	1.49824e-10	0.693	0.82
ENSG00000235576	LINC01871	-0.744595	3.452e-13	1.59341e-08	0.307	0.502
ENSG00000182866	LCK	-0.744761	6.78307e-21	3.131e-16	0.465	0.652
ENSG00000222041	CYTOR	-0.746742	1.22279e-13	5.64425e-09	0.11	0.322
ENSG00000231389	HLA-DPA1	-0.74914	1.51199e-16	6.97921e-12	0.417	0.638
ENSG00000181104	F2R	-0.7532	1.58507e-15	7.31653e-11	0.061	0.261
ENSG00000213626	LBH	-0.767704	6.39376e-15	2.95129e-10	0.228	0.468
ENSG00000229474	PATL2	-0.776248	5.11763e-12	2.36225e-07	0.096	0.295
ENSG00000225783	MIAT	-0.788045	1.92047e-15	8.86472e-11	0.053	0.264
ENSG00000227191	TRGC2	-0.791319	1.20201e-11	5.54838e-07	0.268	0.381
ENSG00000145649	GZMA	-0.80095	1.47638e-45	6.81482e-41	0.614	0.932
ENSG00000196924	FLNA	-0.823006	6.40278e-23	2.95546e-18	0.531	0.718
ENSG00000161405	IKZF3	-0.834821	3.57425e-17	1.64984e-12	0.25	0.526
ENSG00000028137	TNFRSF1B	-0.859547	3.30201e-18	1.52417e-13	0.189	0.424
ENSG00000197540	GZMM	-0.866495	1.38424e-28	6.38953e-24	0.482	0.802
ENSG00000181036	FCRL6	-0.88026	3.60085e-19	1.66212e-14	0.079	0.327
ENSG00000167618	LAIR2	-0.883217	4.54328e-15	2.09713e-10	0.061	0.272
ENSG00000180739	S1PR5	-0.886281	1.86255e-18	8.59735e-14	0.127	0.399
ENSG00000186469	GNG2	-0.890338	8.62989e-20	3.98347e-15	0.202	0.456
ENSG00000196126	HLA-DRB1	-0.892279	2.70765e-18	1.24983e-13	0.364	0.592
ENSG00000223865	HLA-DPB1	-0.920287	4.166e-26	1.92298e-21	0.496	0.756
ENSG00000145220	LYAR	-0.923901	1.34675e-22	6.21646e-18	0.219	0.545
ENSG00000142669	SH3BGRL3	-0.927063	9.67915e-58	4.4678e-53	0.934	0.979
ENSG00000198851	CD3E	-0.928735	1.73015e-21	7.98621e-17	0.404	0.68
ENSG00000235162	C12orf75	-0.935579	2.37096e-24	1.09441e-19	0.364	0.661
ENSG00000256039	LINC02446	-0.938127	2.22715e-10	1.02803e-05	0.066	0.229
ENSG00000150687	PRSS23	-0.938703	2.91036e-19	1.34339e-14	0.092	0.342
ENSG00000276070	CCL4L2	-0.946569	8.45894e-18	3.90456e-13	0.026	0.226
ENSG00000139187	KLRG1	-0.958714	4.66082e-17	2.15139e-12	0.202	0.462
ENSG00000159335	PTMS	-0.980811	2.85623e-20	1.31841e-15	0.048	0.297
ENSG00000211772	TRBC2	-1.01053	7.53882e-24	3.47985e-19	0.491	0.718
ENSG00000163564	PYHIN1	-1.01959	1.74959e-25	8.07594e-21	0.272	0.552
ENSG00000057657	PRDM1	-1.05835	3.36414e-23	1.55285e-18	0.197	0.499
ENSG00000211751	TRBC1	-1.10227	1.20684e-20	5.57064e-16	0.36	0.624
ENSG00000182718	ANXA2	-1.1323	1.4494e-29	6.69028e-25	0.149	0.487
ENSG00000002586	CD99	-1.16995	6.15483e-46	2.84101e-41	0.469	0.801
ENSG00000132965	ALOX5AP	-1.18178	3.67468e-25	1.6962e-20	0.175	0.501
ENSG00000168329	CX3CR1	-1.2062	6.16666e-25	2.84647e-20	0.167	0.485
ENSG00000205336	ADGRG1	-1.25204	3.44875e-32	1.59191e-27	0.127	0.503
ENSG00000159674	SPON2	-1.2691	6.4172e-24	2.96211e-19	0.189	0.451
ENSG00000078304	PPP2R5C	-1.27054	8.9014e-51	4.1088e-46	0.496	0.832
ENSG00000127152	BCL11B	-1.32041	5.61566e-38	2.59213e-33	0.149	0.564
ENSG00000277734	TRAC	-1.36388	1.9225e-31	8.87405e-27	0.219	0.591
ENSG00000008517	IL32	-1.37932	6.88491e-97	3.178e-92	0.5	0.945
ENSG00000203747	FCGR3A	-1.42327	7.28783e-31	3.36399e-26	0.272	0.574
ENSG00000153563	CD8A	-1.43417	1.39354e-26	6.43246e-22	0.083	0.378
ENSG00000275302	CCL4	-1.43676	1.87105e-55	8.63659e-51	0.193	0.707
ENSG00000169554	ZEB2	-1.44295	1.5072e-46	6.95707e-42	0.303	0.719
ENSG00000100453	GZMB	-1.44749	9.44188e-42	4.35828e-37	0.443	0.801
ENSG00000077984	CST7	-1.5084	3.65846e-82	1.68871e-77	0.662	0.946
ENSG00000100097	LGALS1	-1.55918	3.13387e-39	1.44656e-34	0.39	0.706
ENSG00000172116	CD8B	-1.57403	3.82464e-28	1.76541e-23	0.044	0.346
ENSG00000271503	CCL5	-1.5848	2.00821e-182	9.26971e-178	0.654	0.972
ENSG00000196154	S100A4	-1.61879	6.10219e-109	2.81671e-104	0.746	0.964
ENSG00000197956	S100A6	-1.64143	2.26584e-103	1.04589e-98	0.557	0.951
ENSG00000054654	SYNE2	-1.68211	6.40317e-66	2.95564e-61	0.215	0.752
ENSG00000163220	S100A9	-1.6976	1.05353e-13	4.863e-09	0.289	0.326
ENSG00000160654	CD3G	-1.78108	1.91579e-42	8.8431e-38	0.092	0.523
ENSG00000167286	CD3D	-2.0765	5.70438e-48	2.63309e-43	0.11	0.554
ENSG00000100450	GZMH	-2.54765	7.43568e-137	3.43224e-132	0.272	0.893
ENSG00000137441	FGFBP2	-2.58313	4.73641e-93	2.18628e-88	0.215	0.794
ENSG00000143546	S100A8	-2.60096	8.36385e-13	3.86067e-08	0.167	0.223
DEGs, Differentially expressed genes.
