# Supplementary material for: Single-cell RNA-seq and spatial transcriptomics characterize CD8+ exhausted T cells in pancreatic ductal adenocarcinoma
Source: iScience. 2026 Jul 27;29(8):116934. doi: 10.1016/j.isci.2026.116934 (PMC13429902; doi:10.1016/j.isci.2026.116934)
Supplement: Table S11. Mean expression of significant results for each receptor-ligand pair in cell-to-cell interaction analysis [file mmc12.xlsx]

## Sheet: Sheet1
Supplementary Table 11. Mean expression of significant results for each receptor-ligand pair in cell-to-cell interaction analysis.
id_cp_interaction	interacting_pair	partner_a	partner_b	gene_a	gene_b	secreted	receptor_a	receptor_b	annotation_strategy	is_integrin	directionality	classification	rank	CD8_Tex|Cancer_cells	CD8_Tex|Marco_INHBA	Cancer_cells|CD8_Tex	Marco_INHBA|CD8_Tex
CPI-SS03F821467	CD96_NECTIN1	simple:P40200	simple:Q15223	CD96	NECTIN1	True	True	True	curated	False	Receptor-Receptor		0.01	0.695
CPI-SS0BA232458	NECTIN3_TIGIT	simple:Q9NQS3	simple:Q495A1	NECTIN3	TIGIT	False	False	False	curated	False	Ligand-Receptor	Signaling by Nectin	0.01			0.539
CPI-SC0592501EA	COL5A1_integrin_a1b1_complex	simple:P20908	complex:integrin_a1b1_complex	COL5A1		True	False	False	curated	True	Adhesion-Adhesion	Adhesion by Collagen/Integrin	0.01				0.229
CPI-SS00561BBD7	PVR_TIGIT	simple:P15151	simple:Q495A1	PVR	TIGIT	True	True	False	curated	False	Ligand-Receptor	Signaling by Poliovirus receptor	0.02			0.507
CPI-SC06C0A2080	VCAM1_integrin_a4b7_complex	simple:P19320	complex:integrin_a4b7_complex	VCAM1		False	False	False	curated	True	Ligand-Receptor	Adhesion by VCAM	0.02			0.236
CPI-SS0A8627ED6	PVR_CD226	simple:P15151	simple:Q15762	PVR	CD226	True	True	True	curated	False	Ligand-Receptor	Signaling by Poliovirus receptor	0.02			0.288
CPI-CS06C6527F4	Cholesterol_byDHCR7_RORA	complex:Cholesterol_byDHCR7	simple:P35398		RORA	True	False	True	curated	False	Ligand-Receptor	Signaling by Cholesterol/Desmosterol	0.02			0.594
CPI-SC0E53A238E	COL11A1_integrin_a1b1_complex	simple:P12107	complex:integrin_a1b1_complex	COL11A1		True	False	False	curated	True	Adhesion-Adhesion	Adhesion by Collagen/Integrin	0.02				0.223
CPI-SS04B37190C	CEACAM5_CD8A	simple:P06731	simple:P01732	CEACAM5	CD8A	True	False	True	curated	False	Adhesion-Adhesion	Adhesion by CEAM	0.02			0.971
CPI-SC09D882C18	CDH1_integrin_aEb7_complex	simple:P12830	complex:integrin_aEb7_complex	CDH1		False	False	False	curated	True	Adhesion-Adhesion	Adhesion by Cadherin	0.02			0.654
CPI-SC0C841033A	COL17A1_integrin_a1b1_complex	simple:Q9UMD9	complex:integrin_a1b1_complex	COL17A1		True	False	False	curated	True	Adhesion-Adhesion	Adhesion by Collagen/Integrin	0.02			0.417
CPI-SC050F64BB5	COL27A1_integrin_a1b1_complex	simple:Q8IZC6	complex:integrin_a1b1_complex	COL27A1		True	False	False	curated	True	Adhesion-Adhesion	Adhesion by Collagen/Integrin	0.02			0.249
CPI-SS0B01D306C	CCL5_CCR5	simple:P13501	simple:P51681	CCL5	CCR5	True	False	True	curated	False	Ligand-Receptor	Signaling by Chemokines	0.02		1.129
CPI-SC03F728659	COL4A2_integrin_a1b1_complex	simple:P08572	complex:integrin_a1b1_complex	COL4A2		True	False	False	curated	True	Adhesion-Adhesion	Adhesion by Collagen/Integrin	0.02			0.228
CPI-SS0B84DAE3D	PVR_CD96	simple:P15151	simple:P40200	PVR	CD96	True	True	True	curated	False	Ligand-Receptor	Signaling by Poliovirus receptor	0.02			0.746
CPI-SC06AD39F88	COL16A1_integrin_a1b1_complex	simple:Q07092	complex:integrin_a1b1_complex	COL16A1		True	False	False	curated	True	Adhesion-Adhesion	Adhesion by Collagen/Integrin	0.02			0.228
CPI-CS0D81115C8	Cholesterol_byDHCR24_RORA	complex:Cholesterol_byDHCR24	simple:P35398		RORA	True	False	True	curated	False	Ligand-Receptor	Signaling by Cholesterol/Desmosterol	0.03			0.689
CPI-SC037A0554C	COL5A2_integrin_a1b1_complex	simple:P05997	complex:integrin_a1b1_complex	COL5A2		True	False	False	curated	True	Adhesion-Adhesion	Adhesion by Collagen/Integrin	0.03				0.243
CPI-SS09D4B2070	CD274_PDCD1	simple:Q9NZQ7	simple:Q15116	CD274	PDCD1	False	True	True	curated	False	Ligand-Receptor		0.03				0.147
CPI-SC04FA882F7	COL10A1_integrin_a1b1_complex	simple:Q03692	complex:integrin_a1b1_complex	COL10A1		True	False	False	curated	True	Ligand-Receptor	Adhesion by Collagen/Integrin	0.03				0.225
CPI-SS0E4B1484B	ICOSLG_ICOS	simple:O75144	simple:Q9Y6W8	ICOSLG	ICOS	True	False	True	curated	False	Ligand-Receptor		0.03				0.203
CPI-SC0E83A4B71	COL12A1_integrin_a1b1_complex	simple:Q99715	complex:integrin_a1b1_complex	COL12A1		True	False	False	curated	True	Adhesion-Adhesion	Adhesion by Collagen/Integrin	0.03			0.264	0.228
CPI-CS0259A0EB4	Dehydroepiandrosterone_bySTS_PPARA	complex:Dehydroepiandrosterone_bySTS	simple:Q07869		PPARA	True	False	True	curated	False	Ligand-Receptor	Signaling by Dehydroepiandrosterone	0.04	0.253	0.178
CPI-SC0453131F6	COL8A2_integrin_a1b1_complex	simple:P25067	complex:integrin_a1b1_complex	COL8A2		True	False	False	curated	True	Adhesion-Adhesion	Adhesion by Collagen/Integrin	0.04				0.263
CPI-SS052119104	AREG_EGFR	simple:P15514	simple:P00533	AREG	EGFR	True	False	True	curated	False	Ligand-Receptor	Signaling by Epidermal growth factor	0.04	0.655
CPI-SS09C0B8677	TGM2_ADGRG1	simple:P21980	simple:Q9Y653	TGM2	ADGRG1	True	False	True	curated	False	Ligand-Receptor		0.04				0.668
CPI-SS0D1D95883	CCL4_CCR5	simple:P13236	simple:P51681	CCL4	CCR5	True	False	True	curated	False	Ligand-Receptor	Signaling by Chemokines	0.05		0.656
CPI-SC0DEE2AF32	F11R_integrin_aLb2_complex	simple:Q9Y624	complex:integrin_aLb2_complex	F11R		False	True	False	curated	True	Ligand-Receptor	Adhesion by Prothrombin	0.05			0.667
CPI-SC0C739EDCE	COL18A1_integrin_a1b1_complex	simple:P39060	complex:integrin_a1b1_complex	COL18A1		True	False	False	curated	True	Adhesion-Adhesion	Adhesion by Collagen/Integrin	0.05			0.298
CPI-SS08EC6823D	CD80_CTLA4	simple:P33681	simple:P16410	CD80	CTLA4	False	True	False	curated	False	Ligand-Receptor		0.05				0.42
CPI-SC0549A759B	COL6A1_integrin_a1b1_complex	simple:P12109	complex:integrin_a1b1_complex	COL6A1		True	False	False	curated	True	Adhesion-Adhesion	Adhesion by Collagen/Integrin	0.06			0.305	0.314
CPI-SS04256AA73	ALCAM_CD6	simple:Q13740	simple:P30203	ALCAM	CD6	True	False	False	curated	False	Ligand-Receptor		0.06			0.414	0.521
CPI-SS06207F70E	CD226_NECTIN2	simple:Q15762	simple:Q92692	CD226	NECTIN2	False	True	True	curated	False	Adhesion-Adhesion		0.06	0.405	0.305
CPI-SC03AF43F8B	SEMA7A_integrin_a1b1_complex	simple:O75326	complex:integrin_a1b1_complex	SEMA7A		False	False	False	curated	True	Ligand-Receptor	Signaling by Semaphorin	0.06			0.229
CPI-SS0E9015902	CD47_SIRPG	simple:Q08722	simple:Q9P1W8	CD47	SIRPG	False	True	False	curated	False	Ligand-Receptor		0.06			0.559	0.49
CPI-SS05E4B1EBC	INS_INSR	simple:P01308	simple:P06213	INS	INSR	True	False	True	curated	False	Ligand-Receptor	Signaling by Insulin-like precursor	0.07	0.602
CPI-SS0A72C2360	CD86_CTLA4	simple:P42081	simple:P16410	CD86	CTLA4	False	True	False	curated	False	Ligand-Receptor		0.07				0.757
CPI-SS0E14458C9	NECTIN2_TIGIT	simple:Q92692	simple:Q495A1	NECTIN2	TIGIT	False	True	False	curated	False	Ligand-Receptor	Signaling by Nectin	0.07			0.625	0.524
CPI-SC0B2557C9D	VCAM1_integrin_a4b1_complex	simple:P19320	complex:integrin_a4b1_complex	VCAM1		False	False	False	curated	True	Ligand-Receptor	Adhesion by VCAM	0.08			0.489
CPI-SS0C4FA643F	HLA-E_KLRC2	simple:P13747	simple:P26717	HLA-E	KLRC2	False	False	True	curated	False	Ligand-Receptor	Signaling by HLA	0.08			0.728	1.096
CPI-SC0ECDD1074	COL6A3_integrin_a1b1_complex	simple:P12111	complex:integrin_a1b1_complex	COL6A3		True	False	False	curated	True	Adhesion-Adhesion	Adhesion by Collagen/Integrin	0.08			0.25	0.271
CPI-SC0F9FB6DCB	COL6A2_integrin_a1b1_complex	simple:P12110	complex:integrin_a1b1_complex	COL6A2		True	False	False	curated	True	Adhesion-Adhesion	Adhesion by Collagen/Integrin	0.08			0.273	0.319
CPI-SC08AC51E15	TGFB1_integrin_aVb6_complex	simple:P01137	complex:integrin_aVb6_complex	TGFB1		True	False	False	curated	True	Ligand-Receptor	Signaling by Transforming growth factor	0.08	0.521
CPI-SS00216A960	CD320_JAML	simple:Q9NPF0	simple:Q86YT9	CD320	JAML	False	False	True	curated	False	Ligand-Receptor		0.08			0.33
CPI-SS0C9696AAA	CRTAM_CADM1	simple:O95727	simple:Q9BY67	CRTAM	CADM1	False	False	False	curated	False	Adhesion-Adhesion		0.08	0.284	0.304
CPI-SS0C090A257	CCL3_CCR5	simple:P10147	simple:P51681	CCL3	CCR5	True	False	True	curated	False	Ligand-Receptor	Signaling by Chemokines	0.08		0.219
CPI-CS0D69D106B	integrin_aVb1_complex_ADGRE5	complex:integrin_aVb1_complex	simple:P48960		ADGRE5	True	False	True	curated	True	Ligand-Receptor	Signaling by Integrin	0.09			0.6
CPI-SC02DEB4893	IFNG_Type_II_IFNR	simple:P01579	complex:Type_II_IFNR	IFNG		True	False	True	curated	False	Ligand-Receptor	Signaling by Interferon	0.09	0.296	0.458
CPI-SS0343DD0EE	COL3A1_ADGRG1	simple:P02461	simple:Q9Y653	COL3A1	ADGRG1	True	False	True	curated	False	Adhesion-Adhesion	Adhesion by Collagen/Integrin	0.09				0.481
CPI-SC066BD3097	HLA-E_CD94:NKG2C	simple:P13747	complex:CD94:NKG2C	HLA-E		False	False	True	curated	False	Ligand-Receptor	Signaling by HLA	0.09			0.728	1.096
CPI-SS0B1535576	CXCL16_CXCR6	simple:Q9H2A7	simple:O00574	CXCL16	CXCR6	True	True	True	curated	False	Ligand-Receptor	Signaling by Chemokines	0.09			0.36	0.857
CPI-SC05A060D3B	HLA-E_CD94:NKG2A	simple:P13747	complex:CD94:NKG2A	HLA-E		False	False	True	curated	False	Ligand-Receptor	Signaling by HLA	0.09			0.769	1.137
CPI-SS03EF699C7	HLA-E_KLRC1	simple:P13747	simple:P26715	HLA-E	KLRC1	False	False	True	curated	False	Ligand-Receptor	Signaling by HLA	0.09			0.769	1.137
CPI-SS0606E97F0	SEMA4D_PLXNB1	simple:Q92854	simple:O43157	SEMA4D	PLXNB1	True	True	True	curated	False	Ligand-Receptor	Signaling by Semaphorin	0.09	0.295
CPI-SS079DDF890	TNFSF12_TNFRSF25	simple:O43508	simple:Q93038	TNFSF12	TNFRSF25	True	False	True	curated	False	Ligand-Receptor	Signaling by Tumor necrosis factor	0.09			0.178	0.384
CPI-SS02EF3E1BA	TNFSF12_TNFRSF12A	simple:O43508	simple:Q9NP84	TNFSF12	TNFRSF12A	True	False	True	curated	False	Ligand-Receptor	Signaling by Tumor necrosis factor	0.11	0.408
CPI-SS076F4624B	LPAR2_ADGRE5	simple:Q9HBW0	simple:P48960	LPAR2	ADGRE5	True	True	True	curated	False	Receptor-Receptor	Signaling by Lysophosphatidic acid receptor	0.11			0.331
CPI-SC08DBCCFF0	COL1A1_integrin_a1b1_complex	simple:P02452	complex:integrin_a1b1_complex	COL1A1		True	False	False	curated	True	Adhesion-Adhesion	Adhesion by Collagen/Integrin	0.11			0.403	0.596
CPI-SS012F60F11	SEMA4D_PLXNB2	simple:Q92854	simple:O15031	SEMA4D	PLXNB2	False	True	True	curated	False	Ligand-Receptor	Signaling by Semaphorin	0.12	0.487
CPI-SS0A021DB6E	CCL5_CCR1	simple:P13501	simple:P32246	CCL5	CCR1	True	False	True	curated	False	Ligand-Receptor	Signaling by Chemokines	0.12		1.384
CPI-SC034EE8AAA	FN1_integrin_a4b7_complex	simple:P02751	complex:integrin_a4b7_complex	FN1		True	False	False	curated	True	Adhesion-Adhesion	Adhesion by Fibronectin	0.12			0.254	0.682
CPI-SC09DB9D20A	COL1A2_integrin_a1b1_complex	simple:P08123	complex:integrin_a1b1_complex	COL1A2		True	False	False	curated	True	Adhesion-Adhesion	Adhesion by Collagen/Integrin	0.13			0.37	0.562
CPI-CS0406B0B69	Cholesterol_byLIPA_RORA	complex:Cholesterol_byLIPA	simple:P35398		RORA	True	False	True	curated	False	Ligand-Receptor	Signaling by Cholesterol	0.13			0.609	1.257
CPI-SS0276D5C7E	ENTPD1_ADORA3	simple:P49961	simple:P0DMS8	ENTPD1	ADORA3	False	False	True	curated	False	Ligand-Receptor	Signaling by Ectonucleoside	0.13		0.449
CPI-SC00367777A	COL3A1_integrin_a1b1_complex	simple:P02461	complex:integrin_a1b1_complex	COL3A1		True	False	False	curated	True	Adhesion-Adhesion	Adhesion by Collagen/Integrin	0.13			0.35	0.527
CPI-SS061A7E099	CD55_ADGRE5	simple:P08174	simple:P48960	CD55	ADGRE5	True	True	True	curated	False	Ligand-Receptor		0.13			0.691
CPI-SC0943ECD6E	ICAM2_integrin_aLb2_complex	simple:P13598	complex:integrin_aLb2_complex	ICAM2		False	False	False	curated	True	Ligand-Receptor	Adhesion by ICAM	0.15				0.266
CPI-SS02C509183	LTB_LTBR	simple:Q06643	simple:P36941	LTB	LTBR	False	False	True	curated	False	Ligand-Receptor	Signaling by Lipoxin/Leukotriene	0.16	0.524	0.403
CPI-SS029C16DCA	CD58_CD2	simple:P19256	simple:P06729	CD58	CD2	False	False	True	curated	False	Ligand-Receptor		0.16			0.966	1.054
CPI-SS0CBC7840D	PTPRC_CD22	simple:P08575	simple:P20273	PTPRC	CD22	False	False	True	curated	False	Receptor-Receptor		0.18		1.171
CPI-SC01AADFEB3	TGFB1_TGFbeta_receptor2	simple:P01137	complex:TGFbeta_receptor2	TGFB1		True	False	True	curated	False	Ligand-Receptor	Signaling by Transforming growth factor	0.2	0.312	0.245
CPI-SS00EFAD0D5	MT-RNR2_FPR3	simple:Q8IVG9	simple:P25089	MT-RNR2	FPR3	True	False	True	curated	False	Ligand-Receptor	Signaling by Humanin	0.27		3.036
CPI-SS0BC7F3EB5	SEMA4D_CD72	simple:Q92854	simple:P21854	SEMA4D	CD72	False	True	False	curated	False	Ligand-Receptor	Signaling by Semaphorin	0.3		0.259
CPI-SS0E80C8B3C	CD47_SIRPA	simple:Q08722	simple:P78324	CD47	SIRPA	False	True	True	curated	False	Ligand-Receptor		0.31		0.545
CPI-SS0E7D5974D	TNF_TNFRSF1B	simple:P01375	simple:P20333	TNF	TNFRSF1B	True	False	True	curated	False	Ligand-Receptor	Signaling by Tumor necrosis factor	0.32				0.423
CPI-CS08E678B9D	ProstaglandinE2_byPTGES2_PTGER4	complex:ProstaglandinE2_byPTGES2	simple:P35408		PTGER4	True	False	True	curated	False	Ligand-Receptor	Signaling by Prostaglandin	0.33			0.297	0.296
CPI-SS0E9A581F8	ICAM1_ITGAL	simple:P05362	simple:P20701	ICAM1	ITGAL	False	True	True	curated	False	Ligand-Receptor	Adhesion by ICAM	0.37			0.237	0.44
CPI-SS02A53F29E	LRPAP1_SORT1	simple:P30533	simple:Q99523	LRPAP1	SORT1	False	False	True	curated	False	Ligand-Receptor		0.37		0.391
CPI-SC00035437A	ICAM1_integrin_aLb2_complex	simple:P05362	complex:integrin_aLb2_complex	ICAM1		False	True	False	curated	True	Ligand-Receptor	Adhesion by ICAM	0.37			0.237	0.44
CPI-CS036B95798	ProstaglandinE2_byPTGES3_PTGER4	complex:ProstaglandinE2_byPTGES3	simple:P35408		PTGER4	True	False	True	curated	False	Ligand-Receptor	Signaling by Prostaglandin	0.43			0.668	0.732
CPI-SC09DC9200A	ICAM3_integrin_aLb2_complex	simple:P32942	complex:integrin_aLb2_complex	ICAM3		False	False	False	curated	True	Ligand-Receptor	Adhesion by ICAM	0.43		0.315	0.213	0.228
CPI-SS06CCF5A54	ANXA1_FPR3	simple:P04083	simple:P25089	ANXA1	FPR3	True	False	True	curated	False	Ligand-Receptor	Signaling by Annexin	0.48		0.7
CPI-SS08DA48A5A	CCL3_CCR1	simple:P10147	simple:P32246	CCL3	CCR1	True	False	True	curated	False	Ligand-Receptor	Signaling by Chemokines	0.48		0.474
CPI-SS0A76A8E97	HLA-F_LILRB2	simple:P30511	simple:Q8N423	HLA-F	LILRB2	False	False	True	curated	False	Ligand-Receptor	Signaling by HLA	0.52		0.496
CPI-SS02A170A99	SPN_SIGLEC1	simple:P16150	simple:Q9BZZ2	SPN	SIGLEC1	True	False	False	curated	False	Ligand-Receptor		0.54		0.352
CPI-SC0DABCC4B5	TGFB1_TGFbeta_receptor1	simple:P01137	complex:TGFbeta_receptor1	TGFB1		True	False	True	curated	False	Ligand-Receptor	Signaling by Transforming growth factor	0.58	0.285	0.421
CPI-SS01560CA22	CD99_PILRA	simple:P14209	simple:Q9UKJ1	CD99	PILRA	True	False	True	curated	False	Ligand-Receptor		0.58		0.661
CPI-SS09C4FCB90	ICAM1_SPN	simple:P05362	simple:P16150	ICAM1	SPN	False	True	False	curated	False	Adhesion-Adhesion	Adhesion by ICAM	0.62			0.188	0.391
CPI-SC0C81483EA	SPP1_integrin_a4b1_complex	simple:P10451	complex:integrin_a4b1_complex	SPP1		True	False	False	curated	True	Ligand-Receptor	Adhesion by Osteopontin	0.62			0.454	1.972
CPI-SS0822AEF5F	PTPRC_MRC1	simple:P08575	simple:P22897	PTPRC	MRC1	False	False	True	curated	False	Receptor-Receptor		0.63		2.091
CPI-SS0E23CEB91	LGALS9_HAVCR2	simple:O00182	simple:Q8TDQ0	LGALS9	HAVCR2	True	False	True	curated	False	Ligand-Receptor	Signaling by Galectin	0.63			0.405	0.619
CPI-SC0F96CE387	FN1_integrin_a4b1_complex	simple:P02751	complex:integrin_a4b1_complex	FN1		True	False	False	curated	True	Adhesion-Adhesion	Adhesion by Fibronectin	0.66			0.508	0.936
CPI-SC0E029AB31	PLAUR_integrin_a4b1_complex	simple:Q03405	complex:integrin_a4b1_complex	PLAUR		True	True	False	curated	True	Receptor-Receptor	Signaling by Plasminogen Activator	0.69			0.748	1.306
CPI-SS073C1B796	CD52_SIGLEC10	simple:P31358	simple:Q96LC7	CD52	SIGLEC10	True	False	False	curated	False	Ligand-Receptor		0.71		1.099
CPI-SS0F16EAEBB	HLA-E_VSIR	simple:P13747	simple:Q9H7M9	HLA-E	VSIR	False	False	True	curated	False	Ligand-Receptor		0.76	1.26	1.348
CPI-SS0436D5870	HLA-F_VSIR	simple:P30511	simple:Q9H7M9	HLA-F	VSIR	False	False	True	curated	False	Ligand-Receptor		0.77	0.474	0.562
CPI-SS01503DD69	CD44_TYROBP	simple:P16070	simple:O43914	CD44	TYROBP	False	True	False	curated	False	Ligand-Receptor		0.82		2.107		0.993
CPI-SS0F7113A7D	SEMA4D_PTPRC	simple:Q92854	simple:P08575	SEMA4D	PTPRC	False	True	False	curated	False	Ligand-Receptor	Signaling by Semaphorin	0.9		0.877	1.165	1.217
